# Supplementary material for: A score of DNA damage repair pathway with the predictive ability for chemotherapy and immunotherapy is strongly associated with immune signaling pathway in pan-cancer
Source: Front Immunol. 2022 Aug 23;13:943090. doi: 10.3389/fimmu.2022.943090 (PMC9445361; doi:10.3389/fimmu.2022.943090)
Supplement: Supplementary file 10 [file Table_1.xlsx]

## Sheet: Table S1-1
TABLE S1-1: Annotation of 71 DDR core genes to specific DNA damage repair pathways.
DDR pathway	Core genes	Gene description
		Entrez Gene ID	Gene Symbol	Gene Description	Alias (selected)	Additional Comments	Match type	Approved symbol	Approved name	HGNC ID	Location
Base Excision Repair (BER)	PARP1	142	PARP1	poly (ADP-ribose) polymerase 1			Approved symbol	PARP1	poly(ADP-ribose) polymerase 1	HGNC:270	1q42.12
	POLB	5423	POLB	polymerase (DNA directed), beta			Approved symbol	POLB	DNA polymerase beta	HGNC:9174	8p11.21
	APEX1	328	APEX1	apurinic/apyrimidinic endodeoxyribonuclease 1			Approved symbol	APEX1	apurinic/apyrimidinic endodeoxyribonuclease 1	HGNC:587	14q11.2
	APEX2	27301	APEX2	apurinic/apyrimidinic endodeoxyribonuclease 2			Approved symbol	APEX2	apurinic/apyrimidinic endodeoxyribonuclease 2	HGNC:17889	Xp11.21
	FEN1	2237	FEN1	flap structure-specific endonuclease 1			Approved symbol	FEN1	flap structure-specific endonuclease 1	HGNC:3650	11q12.2
	TDG	6996	TDG	thymine-DNA glycosylase			Approved symbol	TDG	thymine DNA glycosylase	HGNC:11700	12q23.3
	TDP1	55775	TDP1	tyrosyl-DNA phosphodiesterase 1			Approved symbol	TDP1	tyrosyl-DNA phosphodiesterase 1	HGNC:18884	14q32.11
	UNG	7374	UNG	uracil-DNA glycosylase			Approved symbol	UNG	uracil DNA glycosylase	HGNC:12572	12q24.11
Nucleotide Excision Repair (NER, including TC-NER and GC-NER))	CUL5	8065	CUL5	cullin 5			Approved symbol	CUL5	cullin 5	HGNC:2556	11q22.3
	ERCC1	2067	ERCC1	excision repair cross-complementation group 1			Approved symbol	ERCC1	ERCC excision repair 1, endonuclease non-catalytic subunit	HGNC:3433	19q13.32
	ERCC2	2068	ERCC2	excision repair cross-complementation group 2	XPD		Approved symbol	ERCC2	ERCC excision repair 2, TFIIH core complex helicase subunit	HGNC:3434	19q13.32
	ERCC4	2072	ERCC4	excision repair cross-complementation group 4	XPF, FANCQ		Approved symbol	ERCC4	ERCC excision repair 4, endonuclease catalytic subunit	HGNC:3436	16p13.12
	ERCC5	2073	ERCC5	excision repair cross-complementation group 5	XPG		Approved symbol	ERCC5	ERCC excision repair 5, endonuclease	HGNC:3437	13q33.1
	ERCC6	2074	ERCC6	excision repair cross-complementation group 6	CSB		Approved symbol	ERCC6	ERCC excision repair 6, chromatin remodeling factor	HGNC:3438	10q11.23
	POLE	5426	POLE	polymerase (DNA directed), epsilon, catalytic subunit		replication	Approved symbol	POLE	DNA polymerase epsilon, catalytic subunit	HGNC:9177	12q24.33
	POLE3	54107	POLE3	polymerase (DNA directed), epsilon 3, accessory subunit		replication	Approved symbol	POLE3	DNA polymerase epsilon 3, accessory subunit	HGNC:13546	9q32
	XPA	7507	XPA	xeroderma pigmentosum, complementation group A			Approved symbol	XPA	XPA, DNA damage recognition and repair factor	HGNC:12814	9q22.33
	XPC	7508	XPC	xeroderma pigmentosum, complementation group C			Approved symbol	XPC	XPC complex subunit, DNA damage recognition and repair factor	HGNC:12816	3p25.1
Mismatch Repair (MMR)	EXO1	9156	EXO1	exonuclease 1			Approved symbol	EXO1	exonuclease 1	HGNC:3511	1q43
	MLH1	4292	MLH1	mutL homolog 1			Approved symbol	MLH1	mutL homolog 1	HGNC:7127	3p22.2
	MLH3	27030	MLH3	mutL homolog 3			Approved symbol	MLH3	mutL homolog 3	HGNC:7128	14q24.3
	MSH2	4436	MSH2	mutS homolog 2			Approved symbol	MSH2	mutS homolog 2	HGNC:7325	2p21-p16.3
	MSH3	4437	MSH3	mutS homolog 3			Approved symbol	MSH3	mutS homolog 3	HGNC:7326	5q14.1
	MSH6	2956	MSH6	mutS homolog 6			Approved symbol	MSH6	mutS homolog 6	HGNC:7329	2p16.3
	PMS1	5378	PMS1	PMS1 homolog 1, mismatch repair system component			Approved symbol	PMS1	PMS1 homolog 1, mismatch repair system component	HGNC:9121	2q32.2
	PMS2	5395	PMS2	PMS1 homolog 2, mismatch repair system component			Approved symbol	PMS2	PMS1 homolog 2, mismatch repair system component	HGNC:9122	7p22.1
Fanconi Anemia (FA)	FANCA	2175	FANCA	Fanconi anemia, complementation group A			Approved symbol	FANCA	Fanconi anemia complementation group A	HGNC:3582	16q24.3
	FANCB	2187	FANCB	Fanconi anemia, complementation group B			Approved symbol	FANCB	Fanconi anemia complementation group B	HGNC:3583	Xp22.2
	FANCC	2176	FANCC	Fanconi anemia, complementation group C			Approved symbol	FANCC	Fanconi anemia complementation group C	HGNC:3584	9q22.32
	FANCD2	2177	FANCD2	Fanconi anemia, complementation group D2			Approved symbol	FANCD2	Fanconi anemia complementation group D2	HGNC:3585	3p25.3
	FANCI	55215	FANCI	Fanconi anemia, complementation group I	KIAA1794		Approved symbol	FANCI	Fanconi anemia complementation group I	HGNC:25568	15q26.1
	FANCL	55120	FANCL	Fanconi anemia, complementation group L			Approved symbol	FANCL	Fanconi anemia complementation group L	HGNC:20748	2p16.1
	FANCM	57697	FANCM	Fanconi anemia, complementation group M			Approved symbol	FANCM	Fanconi anemia complementation group M	HGNC:23168	14q21.2
	UBE2T	29089	UBE2T	ubiquitin-conjugating enzyme E2T	FANCT		Approved symbol	UBE2T	ubiquitin conjugating enzyme E2 T	HGNC:25009	1q32.1
Homologous-Dependent Recomination (HDR)	MRE11A	4361	MRE11A	MRE11 homolog A, double strand break repair nuclease			Previous symbol	MRE11	MRE11 homolog, double strand break repair nuclease	HGNC:7230	11q21
	NBN	4683	NBN	nibrin			Approved symbol	NBN	nibrin	HGNC:7652	8q21.3
	RAD50	10111	RAD50	RAD50 double strand break repair protein			Approved symbol	RAD50	RAD50 double strand break repair protein	HGNC:9816	5q31.1
	TP53BP1	7158	TP53BP1	tumor protein p53 binding protein 1			Approved symbol	TP53BP1	tumor protein p53 binding protein 1	HGNC:11999	15q15.3
	XRCC2	7516	XRCC2	X-ray repair cross complementing 2	FANCU		Approved symbol	XRCC2	X-ray repair cross complementing 2	HGNC:12829	7q36.1
	XRCC3	7517	XRCC3	X-ray repair cross complementing 3			Approved symbol	XRCC3	X-ray repair cross complementing 3	HGNC:12830	14q32.3
	BARD1	580	BARD1	BRCA1 associated RING domain 1			Approved symbol	BARD1	BRCA1 associated RING domain 1	HGNC:952	2q35
	BLM	641	BLM	Bloom syndrome, RecQ helicase-like			Approved symbol	BLM	Bloom syndrome RecQ like helicase	HGNC:1058	15q26.1
	BRCA1	672	BRCA1	breast cancer 1, early onset			Approved symbol	BRCA1	BRCA1, DNA repair associated	HGNC:1100	17q21.31
	BRCA2	675	BRCA2	breast cancer 2, early onset			Approved symbol	BRCA2	BRCA2, DNA repair associated	HGNC:1101	13q13.1
	BRIP1	83990	BRIP1	BRCA1 interacting protein C-terminal helicase 1	BACH1, FANCJ, OF		Approved symbol	BRIP1	BRCA1 interacting protein C-terminal helicase 1	HGNC:20473	17q23.2
	EME1	146956	EME1	essential meiotic structure-specific endonuclease 1			Approved symbol	EME1	essential meiotic structure-specific endonuclease 1	HGNC:24965	17q21.33
	GEN1	348654	GEN1	GEN1 Holliday junction 5' flap endonuclease			Approved symbol	GEN1	GEN1, Holliday junction 5' flap endonuclease	HGNC:26881	2p24.2
	MUS81	80198	MUS81	MUS81 structure-specific endonuclease subunit			Approved symbol	MUS81	MUS81 structure-specific endonuclease subunit	HGNC:29814	11q13
	PALB2	79728	PALB2	partner and localizer of BRCA2	FANCN		Approved symbol	PALB2	partner and localizer of BRCA2	HGNC:26144	16p12.2
	RAD51	5888	RAD51	RAD51 recombinase	FANCR		Approved symbol	RAD51	RAD51 recombinase	HGNC:9817	15q15.1
	RAD52	5893	RAD52	RAD52 homolog, DNA repair protein			Approved symbol	RAD52	RAD52 homolog, DNA repair protein	HGNC:9824	12p13.33
	RBBP8	5932	RBBP8	retinoblastoma binding protein 8	CTIP		Approved symbol	RBBP8	RB binding protein 8, endonuclease	HGNC:9891	18q11.2
	SHFM1	7979	SHFM1	split hand/foot malformation (ectrodactyly) type 1	DSS1, ECD, SEM1, SHFD1, SHSF1, Shfdg1		Previous symbol	SEM1	SEM1, 26S proteasome complex subunit	HGNC:10845	7q21.3
	SLX1A	548593	SLX1A	SLX1 homolog A, structure-specific endonuclease subunit	GIYD1		Approved symbol	SLX1A	SLX1 homolog A, structure-specific endonuclease subunit	HGNC:20922	16p11.2
	TOP3A	7156	TOP3A	topoisomerase (DNA) III alpha			Approved symbol	TOP3A	topoisomerase (DNA) III alpha	HGNC:11992	17p11.2
Non-homologous End Joining (NHEJ)	LIG4	3981	LIG4	DNA ligase 4			Approved symbol	LIG4	DNA ligase 4	HGNC:6601	13q33.3
	NHEJ1	79840	NHEJ1	nonhomologous end-joining factor 1			Approved symbol	NHEJ1	non-homologous end joining factor 1	HGNC:25737	2q35
	POLL	27343	POLL	polymerase (DNA directed), lambda		replication	Approved symbol	POLL	DNA polymerase lambda	HGNC:9184	10q24.32
	POLM	27434	POLM	polymerase (DNA) mu			Approved symbol	POLM	DNA polymerase mu	HGNC:9185	7p13
	PRKDC	5591	PRKDC	protein kinase, DNA-activated, catalytic polypeptid			Approved symbol	PRKDC	protein kinase, DNA-activated, catalytic polypeptide	HGNC:9413	8q11.21
	XRCC4	7518	XRCC4	X-ray repair cross complementing 4			Approved symbol	XRCC4	X-ray repair cross complementing 4	HGNC:12831	5q14.2
	XRCC5	7520	XRCC5	X-ray repair cross complementing 5	KU80		Approved symbol	XRCC5	X-ray repair cross complementing 5	HGNC:12833	2q35
	XRCC6	2547	XRCC6	X-ray repair cross complementing 6	KU70		Approved symbol	XRCC6	X-ray repair cross complementing 6	HGNC:4055	22q13.2
Direct Repair (DR)	ALKBH2	121642	ALKBH2	alkB homolog 2, alpha-ketoglutarate dependent dioxygenase			Approved symbol	ALKBH2	alkB homolog 2, alpha-ketoglutarate dependent dioxygenase	HGNC:32487	12q24.11
	ALKBH3	221120	ALKBH3	alkB homolog 3, alpha-ketoglutarate dependent dioxygenase			Approved symbol	ALKBH3	alkB homolog 3, alpha-ketoglutaratedependent dioxygenase	HGNC:30141	11p11.2
	MGMT	4255	MGMT	O-6-methylguanine-DNA methyltransferase			Approved symbol	MGMT	O-6-methylguanine-DNA methyltransferase	HGNC:7059	10q26.3
Translesion Synthesis (TLS)	POLN	353497	POLN	polymerase (DNA) nu			Approved symbol	POLN	DNA polymerase nu	HGNC:18870	4p16.3
	POLQ	10721	POLQ	polymerase (DNA) theta			Approved symbol	POLQ	DNA polymerase theta	HGNC:9186	3q13.33
	REV1	51455	REV1	REV1, DNA directed polymerase	REV1L		Approved symbol	REV1	REV1, DNA directed polymerase	HGNC:14060	2q11.2
	REV3L	5980	REV3L	REV3 like, DNA directed polymerase zeta catalytic subunit			Approved symbol	REV3L	REV3 like, DNA directed polymerase zeta catalytic subunit	HGNC:9968	6q21
	SHPRH	257218	SHPRH	SNF2 histone linker PHD RING helicase	bA545I5.2		Approved symbol	SHPRH	SNF2 histone linker PHD RING helicase	HGNC:19336	6q24.3

## Sheet: Table S1-2
TABLE S1-2: The tumor-related core DDR gene set used to calculate TR-DDR score.
POLQ
EXO1
EME1
BRIP1
FANCA
BLM
FANCI
BRCA2
XRCC2
RAD51
DLX5
UBE2T
BRCA1
FANCB
FANCD2
FEN1
XRCC3
BARD1
GEN1
PRKDC
