# Supplementary material for: A score of DNA damage repair pathway with the predictive ability for chemotherapy and immunotherapy is strongly associated with immune signaling pathway in pan-cancer
Source: Front Immunol. 2022 Aug 23;13:943090. doi: 10.3389/fimmu.2022.943090 (PMC9445361; doi:10.3389/fimmu.2022.943090)
Supplement: Supplementary file 11 [file Table_2.xlsx]

## Sheet: Table S2-1
TABLE S2-1: TCGA tumor type descriptions and the sample size.
Cancer Type	Description	Tumor tissues (≥100)	Normal tissues (≥30)	High-group of TR-DDR score(top 50% in each cancer type)	Low-group of TR-DDR score(bottom 50% in each cancer type)
Pan-cancer		5582	584	2788	2794
BRCA	Breast invasive carcinoma	1078	99	539	539
COAD	Colon adenocarcinoma	453	41	226	227
HNSC	Head and neck squamous cell carcinoma	497	44	248	249
KIRC	Kidney renal clear cell carcinoma	527	72	263	264
KIRP	Kidney renal papillary cell carcinoma	288	32	144	144
LIHC	Liver hepatocellular carcinoma	371	50	185	186
LUAD	Lung adenocarcinoma	512	58	256	256
LUSC	Lung squamous cell carcinoma	496	49	248	248
PRAD	Prostate adenocarcinoma	482	51	241	241
STAD	Stomach adenocarcinoma	373	32	186	187
THCA	Thyroid carcinoma	505	56	252	253

## Sheet: Table S2-2
TABLE S2-2: Medication information for patients and the sample size.
Cohorts	Cancer Type	Therapy type	Medication	No. of Patients	No. of Responders	No. of Non-Responders
Pan-cancer				1010	590	420
TCGA	BRCA	chemotherapy		164	156	8
TCGA	COAD	chemotherapy		72	52	20
TCGA	HNSC	chemotherapy		72	64	8
TCGA	LUAD	chemotherapy		93	62	31
TCGA	LUSC	chemotherapy		65	49	16
TCGA	STAD	chemotherapy		113	71	42
Hugo (melanoma cohort 1)	melanoma	immunotherapy	pembrolizumab	26	13	13
Riaz (melanoma cohort 2)	melanoma	immunotherapy	nivolumab	49	26	23
Mariat-Hasan (urothelial cancer cohort 1)	urothelial cancer	immunotherapy	atezolizumab	298	68	230
Snyder (urothelial cancer cohort 2)	urothelial cancer	immunotherapy	atezolizumab	25	9	16
Miao	ccRCC	immunotherapy	nivolumab	33	20	13
