# Supplementary material for: A score of DNA damage repair pathway with the predictive ability for chemotherapy and immunotherapy is strongly associated with immune signaling pathway in pan-cancer
Source: Front Immunol. 2022 Aug 23;13:943090. doi: 10.3389/fimmu.2022.943090 (PMC9445361; doi:10.3389/fimmu.2022.943090)
Supplement: Supplementary file 12 [file Table_3.xlsx]

## Sheet: BRCA
TABLE S3: The differential expression of 71-core DDR genes between normal and tumors in 11 cancer types.
Cancer	DDRgene	DDRpathway	baseMean	log2FoldChange	padj
BRCA	UBE2T	FA	1331.18	3.19689	1.30895e-206
BRCA	EXO1	MMR	821.068	3.41448	7.56e-174
BRCA	RAD51	HR	564.476	2.55979	3.08008e-149
BRCA	POLQ	TLS	488.225	2.59528	1.39402e-121
BRCA	FANCI	FA	2729.37	1.94461	3.77908e-117
BRCA	EME1	HR	306.669	2.59015	3.11259e-113
BRCA	PARP1	BER	16663.6	1.17817	6.70071e-101
BRCA	FEN1	BER	2386.14	1.60468	4.4442e-90
BRCA	BRIP1	HR	690.785	2.17442	5.94345e-84
BRCA	BLM	HR	606.726	1.96207	1.81417e-82
BRCA	XRCC2	HR	461.903	1.86812	9.82953e-79
BRCA	FANCD2	FA	1409.9	1.45504	8.60183e-76
BRCA	FANCA	FA	689.448	1.88803	1.52629e-69
BRCA	BRCA2	HR	688.804	1.52001	1.60056e-58
BRCA	BARD1	HR	1068.5	1.14704	1.70697e-55
BRCA	APEX2	BER	2520.32	0.830836	1.53056e-51
BRCA	GEN1	HR	1114.27	1.04571	3.65478e-50
BRCA	REV3L	TLS	2022.69	-1.03406	1.53005e-38
BRCA	DLX5	HR	127.72	2.28076	7.64294e-35
BRCA	REV1	TLS	1992.52	-0.520311	1.51136e-34
BRCA	POLE	NER	3186.35	0.686172	3.28724e-34
BRCA	BRCA1	HR	1203.45	1.07631	5.48194e-32
BRCA	FANCB	FA	107.002	1.16452	1.68394e-31
BRCA	POLB	BER	2277.24	0.981237	1.85357e-30
BRCA	PALB2	HR	1216.17	0.484606	7.92257e-24
BRCA	POLE3	NER	4758.31	0.458684	4.19145e-23
BRCA	MSH6	MMR	5375.94	0.535302	2.41738e-20
BRCA	TDP1	BER	1426.46	0.415119	3.33148e-19
BRCA	PRKDC	NHEJ	19805.4	0.757331	5.57139e-19
BRCA	MSH2	MMR	2935.27	0.553376	4.18094e-18
BRCA	XPA	NER	806.927	-0.403657	1.12656e-17
BRCA	ERCC2	NER	1581.66	0.475946	2.4399e-17
BRCA	TDG	BER	1495.92	0.442282	4.21172e-17
BRCA	FANCC	FA	974.93	0.53396	4.37102e-17
BRCA	XPC	NER	2730.12	-0.415606	1.50136e-16
BRCA	XRCC4	NHEJ	494.723	0.369429	5.52493e-16
BRCA	UNG	BER	3340.91	0.484736	3.1207e-15
BRCA	SHPRH	TLS	964.5	-0.784413	4.81738e-15
BRCA	POLM	NHEJ	1330.41	0.395588	1.74124e-13
BRCA	XRCC5	NHEJ	22719.1	0.257534	5.30789e-12
BRCA	CUL5	NER	2660.55	-0.349587	1.04256e-10
BRCA	MUS81	HR	1707.6	0.349706	1.24203e-10
BRCA	APEX1	BER	9050.13	0.308495	3.27978e-10
BRCA	NBN	HR	6336.46	0.398465	5.192e-10
BRCA	XRCC3	HR	698.946	0.443225	7.64544e-10
BRCA	MRE11A	HR	1902.43	-0.308307	4.66351e-09
BRCA	TOP3A	HR	1753.25	0.284045	6.11634e-09
BRCA	ALKBH2	DR	933.961	0.376648	3.3804e-08
BRCA	FANCL	FA	1216.36	0.355144	6.72506e-08
BRCA	NHEJ1	NHEJ	37.5168	-0.318978	2.20393e-07
BRCA	LIG4	NHEJ	813.075	-0.296941	1.96805e-06
BRCA	MSH3	MMR	1494.79	-0.244456	2.90786e-05
BRCA	MLH3	MMR	1442.1	-0.192425	7.91818e-05
BRCA	FANCM	FA	530.191	-0.24073	0.000145066
BRCA	RAD52	HR	529.964	-0.221667	0.000253652
BRCA	POLN	TLS	206.171	-0.416438	0.000256508
BRCA	XRCC6	NHEJ	18653.3	0.176329	0.000345909
BRCA	ERCC5	NER	1501.81	-0.193575	0.000406521
BRCA	MLH1	MMR	2404.69	0.149736	0.000829059
BRCA	ALKBH3	DR	1007.18	-0.238924	0.00119081
BRCA	SLX1A	HR	1.65833	0.699587	0.00129001
BRCA	ERCC1	NER	3449.45	0.180668	0.00134703
BRCA	PMS1	MMR	1010	-0.133896	0.00308563
BRCA	MGMT	DR	1882.13	0.232319	0.00715395
BRCA	ERCC4	NER	940.788	0.142911	0.0331548
BRCA	POLL	NHEJ	1562.2	-0.0957964	0.101976
BRCA	RBBP8	HR	4065.86	-0.122174	0.263247
BRCA	TP53BP1	HR	3672.16	0.05229	0.481305
BRCA	PMS2	MMR	869.55	0.0334903	0.597719
BRCA	ERCC6	NER	1034.76	0.0255831	0.726648
BRCA	RAD50	HR	5337.97	0.00468149	0.968193

## Sheet: COAD
Cancer	DDRgene	DDRpathway	baseMean	log2FoldChange	padj
COAD	XRCC2	HR	306.107	2.11799	5.38583e-67
COAD	EME1	HR	153.491	1.70483	1.69984e-50
COAD	FANCI	FA	1710.98	1.366	2.18766e-46
COAD	EXO1	MMR	479.38	1.57278	1.84593e-44
COAD	FANCA	FA	893.662	1.42869	8.65675e-44
COAD	PALB2	HR	627.794	0.931868	1.14909e-41
COAD	UBE2T	FA	886.372	1.54586	1.48766e-41
COAD	BRCA2	HR	608.906	2.11611	1.37429e-38
COAD	FANCB	FA	81.9618	2.05621	1.87415e-35
COAD	FANCD2	FA	891.001	1.1621	5.72538e-35
COAD	ALKBH2	DR	555.34	1.27577	2.10022e-34
COAD	BRCA1	HR	942.678	1.28615	3.49093e-33
COAD	POLQ	TLS	436.375	1.48643	6.56763e-27
COAD	BLM	HR	429.955	1.13212	4.70077e-26
COAD	PRKDC	NHEJ	9136.82	1.19675	5.05286e-24
COAD	FEN1	BER	1778.4	0.984344	2.31861e-23
COAD	POLB	BER	678.739	1.07708	3.39877e-22
COAD	TDP1	BER	735.112	0.689206	2.13308e-21
COAD	POLM	NHEJ	850.37	0.855722	4.51118e-20
COAD	PMS1	MMR	514.726	0.817803	5.81582e-19
COAD	MSH6	MMR	1800.05	0.695618	7.90822e-19
COAD	BRIP1	HR	370.959	1.15361	8.2095e-19
COAD	MSH2	MMR	1340.45	0.739314	7.75516e-16
COAD	MRE11A	HR	961.343	0.82116	2.32104e-15
COAD	FANCL	FA	544.636	0.654716	2.37445e-15
COAD	BARD1	HR	505.09	0.823825	4.0112e-13
COAD	NHEJ1	NHEJ	49.9421	-0.647578	7.05772e-13
COAD	POLE3	NER	2992.61	0.575424	6.90508e-12
COAD	APEX1	BER	5274.24	0.612711	1.12204e-11
COAD	XRCC3	HR	662.454	0.779479	1.93792e-11
COAD	ERCC2	NER	1095.22	0.681409	6.75392e-11
COAD	XRCC5	NHEJ	11415.6	0.382872	2.03952e-10
COAD	RAD51	HR	568.737	0.68002	6.94837e-10
COAD	DLX5	HR	16.0285	2.06711	9.07435e-09
COAD	POLE	NER	2235.53	0.525019	5.0916e-08
COAD	FANCM	FA	194.806	0.706446	5.38866e-08
COAD	MLH3	MMR	707.871	0.554231	9.26484e-08
COAD	PARP1	BER	5426.91	0.361513	1.17419e-06
COAD	PMS2	MMR	329.486	0.362447	2.48466e-06
COAD	POLN	TLS	27.952	0.964596	3.28036e-06
COAD	APEX2	BER	1755.65	0.399426	1.3346e-05
COAD	POLL	NHEJ	940.086	0.351338	2.16823e-05
COAD	GEN1	HR	728.028	0.492669	3.02376e-05
COAD	UNG	BER	2481.68	0.345033	5.23977e-05
COAD	SLX1A	HR	1.19745	1.7292	5.42433e-05
COAD	NBN	HR	2228.56	0.446745	5.87727e-05
COAD	RAD50	HR	2455.66	0.313429	0.000550725
COAD	FANCC	FA	631.251	0.252785	0.000572527
COAD	XRCC4	NHEJ	311.315	0.369176	0.00118425
COAD	TP53BP1	HR	1263.4	0.293714	0.00620549
COAD	LIG4	NHEJ	409.612	-0.360437	0.00670872
COAD	ERCC1	NER	1290.83	0.222273	0.007731
COAD	ALKBH3	DR	586.611	0.276883	0.00964159
COAD	RAD52	HR	315.729	-0.217392	0.0218998
COAD	SHPRH	TLS	409.953	0.444039	0.0230797
COAD	TDG	BER	815.418	0.16552	0.0482677
COAD	RBBP8	HR	951.73	0.215241	0.0709649
COAD	ERCC5	NER	885.708	0.182776	0.10161
COAD	ERCC4	NER	235.959	0.153969	0.12181
COAD	REV3L	TLS	724.527	-0.205195	0.217533
COAD	XPA	NER	361.305	-0.100479	0.223782
COAD	REV1	TLS	912.96	0.0922537	0.269171
COAD	MLH1	MMR	860.446	-0.145319	0.308624
COAD	XRCC6	NHEJ	10879.5	0.0628376	0.438139
COAD	ERCC6	NER	385.849	0.0950894	0.453541
COAD	MGMT	DR	953.907	0.148736	0.503141
COAD	TOP3A	HR	780.07	0.0559909	0.555429
COAD	MSH3	MMR	641.065	0.0665567	0.566719
COAD	XPC	NER	1031.22	-0.0290761	0.756209
COAD	MUS81	HR	1317.4	0.0140281	0.89315
COAD	CUL5	NER	1131.54	-0.0156067	0.914018

## Sheet: HNSC
Cancer	DDRgene	DDRpathway	baseMean	log2FoldChange	padj
HNSC	EME1	HR	267.779	1.92788	4.1424e-54
HNSC	EXO1	MMR	798.358	1.72504	5.60155e-46
HNSC	XRCC2	HR	355.179	1.76491	2.55567e-40
HNSC	RAD51	HR	850.908	1.4614	2.76763e-36
HNSC	FANCB	FA	123.6	1.46846	6.25714e-34
HNSC	FEN1	BER	3083.76	1.25386	1.72413e-33
HNSC	FANCA	FA	891.464	1.29598	2.29889e-29
HNSC	UBE2T	FA	971.182	1.45454	2.78059e-29
HNSC	FANCI	FA	2979.77	1.2484	3.99254e-29
HNSC	XRCC3	HR	966.048	1.19196	4.46943e-27
HNSC	POLQ	TLS	746.695	1.48218	1.10769e-24
HNSC	BRCA1	HR	1283.24	1.07532	1.70827e-21
HNSC	BLM	HR	623.314	1.05606	8.83596e-20
HNSC	FANCC	FA	865.153	0.961392	4.48964e-19
HNSC	BRCA2	HR	647.842	1.2156	1.35838e-18
HNSC	MSH6	MMR	3941.44	0.747661	1.67093e-16
HNSC	BRIP1	HR	638.662	1.02893	1.29138e-13
HNSC	POLE	NER	2810.98	0.695913	5.15242e-13
HNSC	CUL5	NER	1830.66	-0.591704	1.12898e-12
HNSC	GEN1	HR	1052.49	0.725807	1.36974e-12
HNSC	PARP1	BER	9616.56	0.501275	1.68125e-10
HNSC	PRKDC	NHEJ	17946.3	0.698283	7.28513e-10
HNSC	XRCC4	NHEJ	517.851	0.632495	7.32835e-10
HNSC	TOP3A	HR	1525.07	0.432849	1.5743e-09
HNSC	FANCD2	FA	1016.98	0.714929	3.25747e-09
HNSC	PALB2	HR	1157.63	0.436088	1.68251e-08
HNSC	MUS81	HR	1561.29	0.41089	3.52125e-08
HNSC	MLH1	MMR	1403.44	-0.388553	6.27528e-08
HNSC	XPC	NER	1262.83	-0.528219	1.06956e-07
HNSC	POLE3	NER	5414.53	0.427589	1.74901e-07
HNSC	DLX5	HR	704.346	1.09002	9.03526e-07
HNSC	MSH3	MMR	866.578	-0.398409	1.86086e-06
HNSC	FANCM	FA	443.998	0.501039	2.89818e-06
HNSC	MSH2	MMR	1806	0.434277	4.34745e-06
HNSC	RBBP8	HR	3247.42	0.590791	5.03883e-06
HNSC	APEX2	BER	2638.98	0.368286	1.38061e-05
HNSC	ERCC2	NER	1303.04	0.336178	0.000485921
HNSC	SLX1A	HR	1.11076	1.44342	0.000495172
HNSC	XPA	NER	666.886	-0.394638	0.00144368
HNSC	TDG	BER	1719.06	0.278312	0.00162317
HNSC	RAD50	HR	3025.35	-0.26871	0.00179126
HNSC	SHPRH	TLS	466.921	-0.47829	0.00217874
HNSC	APEX1	BER	7183.9	0.237519	0.00377791
HNSC	UNG	BER	3061.73	0.257453	0.00428222
HNSC	POLL	NHEJ	1039.71	-0.225683	0.00478848
HNSC	XRCC6	NHEJ	21638.1	0.213439	0.00498653
HNSC	FANCL	FA	727.355	0.323739	0.00560164
HNSC	REV1	TLS	1735.54	-0.230112	0.00670387
HNSC	POLM	NHEJ	889.626	0.296313	0.00670387
HNSC	TDP1	BER	1093.22	0.187532	0.0123846
HNSC	POLN	TLS	30.1989	-0.446277	0.0126024
HNSC	XRCC5	NHEJ	15909.6	-0.146488	0.022308
HNSC	PMS2	MMR	590.53	0.230452	0.0223311
HNSC	REV3L	TLS	1286.89	-0.267933	0.0235725
HNSC	POLB	BER	1160.14	-0.282614	0.0328674
HNSC	NBN	HR	3067.97	0.17104	0.059072
HNSC	MLH3	MMR	714.037	0.154403	0.0754118
HNSC	RAD52	HR	298.009	0.224257	0.0767029
HNSC	MGMT	DR	1257.82	-0.336993	0.0994809
HNSC	ALKBH2	DR	765.463	0.164877	0.18837
HNSC	MRE11A	HR	1140.67	0.123427	0.198531
HNSC	ERCC6	NER	846.065	0.126049	0.228172
HNSC	TP53BP1	HR	1733.1	-0.129012	0.268051
HNSC	ERCC5	NER	1046.63	-0.101727	0.322806
HNSC	ERCC4	NER	532.178	0.0995753	0.326648
HNSC	BARD1	HR	659.166	-0.13831	0.331769
HNSC	ERCC1	NER	3048.15	-0.0668695	0.606264
HNSC	LIG4	NHEJ	739.209	0.0506957	0.753664
HNSC	ALKBH3	DR	1119.2	0.040008	0.768224
HNSC	PMS1	MMR	577.885	-0.0240759	0.849152
HNSC	NHEJ1	NHEJ	40.1646	-0.01994	0.892967

## Sheet: KIRC
Cancer	DDRgene	DDRpathway	baseMean	log2FoldChange	padj
KIRC	DLX5	HR	144.74	3.44195	8.46816e-106
KIRC	BRCA2	HR	275.842	1.73548	7.80748e-63
KIRC	EME1	HR	86.7303	2.10921	2.74961e-57
KIRC	FANCI	FA	745.591	1.29883	8.12272e-56
KIRC	RAD51	HR	134.594	1.61255	2.05394e-51
KIRC	POLQ	TLS	104.932	2.17322	9.77626e-51
KIRC	BRIP1	HR	180.241	1.82828	7.2791e-50
KIRC	ERCC5	NER	1994.25	1.00643	2.66608e-46
KIRC	FANCA	FA	335.588	1.66183	2.31845e-45
KIRC	LIG4	NHEJ	827.389	-0.869851	3.81372e-45
KIRC	XRCC3	HR	400.465	1.47263	2.96419e-42
KIRC	XRCC2	HR	109.934	1.62033	2.54834e-40
KIRC	EXO1	MMR	113.83	1.70063	4.55209e-37
KIRC	FANCL	FA	757.75	0.669411	1.26784e-34
KIRC	BLM	HR	146.808	1.26895	4.25863e-31
KIRC	XPA	NER	725.856	-0.606175	3.30824e-29
KIRC	MUS81	HR	1659.2	0.599095	1.4305e-26
KIRC	POLL	NHEJ	1864.14	0.583211	9.26779e-24
KIRC	TDG	BER	1038.87	0.450017	2.72279e-21
KIRC	BRCA1	HR	413.244	0.773265	1.94718e-20
KIRC	GEN1	HR	582.551	0.740923	5.03579e-20
KIRC	POLE	NER	1344.43	0.625567	5.54307e-20
KIRC	ALKBH2	DR	699.749	0.736016	7.60113e-20
KIRC	MLH1	MMR	1531.01	-0.39774	3.3133e-19
KIRC	ERCC1	NER	2894.73	0.488823	5.17101e-18
KIRC	XPC	NER	2638.8	-0.462137	1.66191e-17
KIRC	POLM	NHEJ	1370.02	0.598487	1.78792e-16
KIRC	UNG	BER	2358.08	-0.43617	1.82832e-16
KIRC	UBE2T	FA	184.962	0.902792	2.98334e-16
KIRC	FEN1	BER	886.3	0.52288	1.26861e-14
KIRC	APEX1	BER	6845.11	0.425336	1.07884e-13
KIRC	MSH3	MMR	1381.03	-0.463554	1.77355e-11
KIRC	POLE3	NER	3022.52	0.334826	1.79021e-11
KIRC	RAD52	HR	550.504	0.576978	5.01326e-11
KIRC	SLX1A	HR	1.97996	2.10057	5.39099e-11
KIRC	TOP3A	HR	1271.28	0.262866	9.0675e-11
KIRC	PMS1	MMR	732.592	0.365456	6.56698e-10
KIRC	TP53BP1	HR	2650.15	-0.383896	1.10805e-09
KIRC	PRKDC	NHEJ	6941	-0.487232	1.46363e-09
KIRC	RBBP8	HR	2936.25	-0.6201	2.3961e-09
KIRC	CUL5	NER	2896.11	-0.398997	1.25594e-07
KIRC	XRCC4	NHEJ	542.185	0.338733	1.49426e-07
KIRC	FANCB	FA	32.0811	0.556371	1.03857e-06
KIRC	NBN	HR	4974.34	0.356962	1.12565e-06
KIRC	XRCC5	NHEJ	15340.9	-0.211366	1.46013e-06
KIRC	MRE11A	HR	1366.63	0.221541	3.16261e-06
KIRC	ERCC6	NER	669.413	-0.293747	5.77638e-06
KIRC	BARD1	HR	355.092	0.353661	5.81097e-06
KIRC	PMS2	MMR	908.864	-0.287243	3.27273e-05
KIRC	SHPRH	TLS	794.225	-0.417485	0.000133372
KIRC	NHEJ1	NHEJ	120.61	0.373344	0.000655568
KIRC	XRCC6	NHEJ	13950.1	-0.139673	0.000808246
KIRC	ALKBH3	DR	896.785	0.164843	0.00111903
KIRC	FANCD2	FA	330.257	0.291122	0.00157809
KIRC	TDP1	BER	811.458	0.141392	0.00230252
KIRC	PARP1	BER	5965.18	-0.187296	0.00241977
KIRC	ERCC4	NER	659.5	-0.178062	0.00472198
KIRC	ERCC2	NER	1387.12	-0.15961	0.012988
KIRC	RAD50	HR	4907.06	0.142137	0.0419801
KIRC	FANCC	FA	1287.18	0.180187	0.0493823
KIRC	MLH3	MMR	1531.06	0.134818	0.052202
KIRC	MSH6	MMR	2733.9	0.0959259	0.0646105
KIRC	PALB2	HR	685.893	0.0863131	0.0741595
KIRC	POLB	BER	676.401	-0.0972354	0.0963214
KIRC	MGMT	DR	1796.2	0.153402	0.135317
KIRC	POLN	TLS	97.3834	0.153458	0.179115
KIRC	FANCM	FA	299.277	-0.102412	0.207651
KIRC	APEX2	BER	1516.93	0.0740691	0.220724
KIRC	REV3L	TLS	1715.39	-0.0997086	0.258636
KIRC	REV1	TLS	1720.29	0.0344814	0.59054
KIRC	MSH2	MMR	1412.38	0.00717391	0.923169

## Sheet: KIRP
Cancer	DDRgene	DDRpathway	baseMean	log2FoldChange	padj
KIRP	EME1	HR	81.2774	2.57262	1.67485e-34
KIRP	FANCA	FA	336.047	1.92993	1.90692e-32
KIRP	POLQ	TLS	76.7333	2.59494	1.61991e-26
KIRP	UBE2T	FA	230.38	1.71927	6.61605e-25
KIRP	FANCI	FA	537.945	1.38321	5.55603e-24
KIRP	RAD51	HR	100.525	1.76903	4.68171e-20
KIRP	XPA	NER	575.558	-0.702213	1.7043e-18
KIRP	XRCC2	HR	88.1686	1.89591	5.47756e-18
KIRP	BRCA1	HR	400.557	1.28353	1.08925e-17
KIRP	BRIP1	HR	116.079	1.92738	3.83787e-16
KIRP	BRCA2	HR	117.941	1.39134	5.35161e-15
KIRP	XRCC3	HR	452.88	1.08333	1.77634e-14
KIRP	POLE	NER	1469.65	0.806376	5.8949e-14
KIRP	EXO1	MMR	68.974	1.91293	1.36275e-13
KIRP	CUL5	NER	1825.34	-0.648538	1.88727e-13
KIRP	FANCD2	FA	370.549	0.920151	5.63768e-13
KIRP	ERCC5	NER	1609.57	0.83275	5.93389e-13
KIRP	XRCC4	NHEJ	511.776	0.709934	1.28445e-12
KIRP	BLM	HR	92.6751	1.31344	1.7341e-11
KIRP	TDG	BER	784.894	0.554079	1.34925e-10
KIRP	MSH3	MMR	944.895	-0.656265	2.27534e-10
KIRP	POLE3	NER	2456.72	0.428711	2.2944e-10
KIRP	POLN	TLS	56.4681	-1.13643	4.69818e-09
KIRP	POLM	NHEJ	1709.3	0.7012	1.83043e-08
KIRP	PALB2	HR	663.472	0.428976	5.99509e-08
KIRP	RAD52	HR	609.146	0.787401	1.48825e-07
KIRP	FEN1	BER	770.501	0.506662	3.38337e-07
KIRP	POLL	NHEJ	1834.86	0.356867	7.62964e-06
KIRP	FANCL	FA	535.568	0.44021	1.45288e-05
KIRP	APEX2	BER	1733.08	0.372905	2.00678e-05
KIRP	MGMT	DR	2414.63	0.609793	2.07404e-05
KIRP	SHPRH	TLS	462.604	-0.735183	3.87552e-05
KIRP	TOP3A	HR	1228.89	0.275083	6.68612e-05
KIRP	FANCC	FA	1598.26	0.528692	0.000113344
KIRP	PMS1	MMR	610.149	0.415665	0.000169091
KIRP	ALKBH2	DR	585.007	0.51305	0.00018534
KIRP	GEN1	HR	429.696	0.517854	0.000189873
KIRP	NHEJ1	NHEJ	65.7883	-0.597055	0.000511469
KIRP	SLX1A	HR	1.59138	1.46237	0.000670667
KIRP	APEX1	BER	5695.78	0.29215	0.000757749
KIRP	MUS81	HR	1544.5	0.247797	0.000760832
KIRP	RBBP8	HR	2441.51	-0.483249	0.00138863
KIRP	ERCC1	NER	2566.8	0.263404	0.00174816
KIRP	DLX5	HR	16.3509	0.895286	0.00613343
KIRP	ERCC2	NER	1994.45	0.238964	0.00648371
KIRP	FANCM	FA	192.348	-0.29504	0.00743326
KIRP	LIG4	NHEJ	832.681	-0.297374	0.0110671
KIRP	XRCC5	NHEJ	13478.3	0.162538	0.0203738
KIRP	NBN	HR	3004.77	0.222795	0.023248
KIRP	TDP1	BER	671.182	0.141824	0.043734
KIRP	REV1	TLS	1336.13	-0.19179	0.059565
KIRP	MLH3	MMR	1202.75	0.151307	0.064306
KIRP	FANCB	FA	17.3358	0.360236	0.0854984
KIRP	UNG	BER	2751.61	0.14346	0.119896
KIRP	PARP1	BER	4814.06	-0.157058	0.150615
KIRP	PRKDC	NHEJ	5695.73	-0.173516	0.227703
KIRP	XRCC6	NHEJ	11323	-0.0929872	0.244847
KIRP	ERCC6	NER	482.997	-0.114525	0.280344
KIRP	MSH6	MMR	1656.02	-0.112566	0.291961
KIRP	ERCC4	NER	462.916	-0.110997	0.295696
KIRP	TP53BP1	HR	2236.79	-0.124504	0.322255
KIRP	PMS2	MMR	998.829	0.115985	0.34377
KIRP	BARD1	HR	197.844	0.146731	0.373874
KIRP	XPC	NER	3379.54	0.0442162	0.737468
KIRP	MRE11A	HR	917.712	0.0281283	0.741332
KIRP	ALKBH3	DR	733.454	0.0319513	0.754637
KIRP	MSH2	MMR	974.949	-0.0232585	0.833933
KIRP	RAD50	HR	3352.13	-0.0230065	0.852356
KIRP	MLH1	MMR	1648.08	0.0112344	0.8888
KIRP	POLB	BER	578.999	0.00484972	0.964576
KIRP	REV3L	TLS	1271.58	0.00254924	0.986728

## Sheet: LIHC
Cancer	DDRgene	DDRpathway	baseMean	log2FoldChange	padj
LIHC	UBE2T	FA	372.243	3.21729	2.94484e-89
LIHC	EXO1	MMR	198.38	3.6187	1.03875e-75
LIHC	EME1	HR	100.453	3.25715	1.57776e-63
LIHC	XRCC2	HR	102.971	2.91111	1.09437e-50
LIHC	FANCI	FA	538.719	2.27779	2.05273e-49
LIHC	POLQ	TLS	120.089	3.00838	4.74043e-49
LIHC	XRCC3	HR	327.13	1.64209	3.54758e-43
LIHC	FANCD2	FA	321.571	2.22148	4.47068e-42
LIHC	FEN1	BER	1265.51	1.63515	9.13537e-41
LIHC	RAD51	HR	140.672	2.3445	1.50946e-40
LIHC	MSH2	MMR	713.484	1.2938	3.87452e-39
LIHC	BLM	HR	144.287	2.46503	4.18634e-37
LIHC	FANCB	FA	19.2472	2.2733	1.4842e-26
LIHC	POLM	NHEJ	719.355	0.751076	3.41556e-26
LIHC	MUS81	HR	990.782	0.544794	2.96758e-22
LIHC	DLX5	HR	12.2653	4.78409	4.80673e-21
LIHC	BRCA2	HR	138.616	1.33673	3.67662e-18
LIHC	BARD1	HR	163.636	1.27171	1.91688e-17
LIHC	BRIP1	HR	215.764	1.41828	1.06551e-16
LIHC	FANCA	FA	367.436	1.03188	2.43229e-15
LIHC	PARP1	BER	6153.3	0.666949	1.07216e-14
LIHC	PRKDC	NHEJ	4372.66	0.803442	4.99128e-13
LIHC	FANCC	FA	815.539	-1.047	3.03695e-12
LIHC	FANCM	FA	125.182	0.664921	2.77514e-11
LIHC	PMS1	MMR	354.306	0.459836	1.18764e-10
LIHC	MLH3	MMR	743.743	0.51642	3.58212e-10
LIHC	MRE11A	HR	514.361	0.452872	6.78839e-09
LIHC	ERCC2	NER	1323.72	0.591113	1.01109e-08
LIHC	POLN	TLS	81.8372	1.16811	1.64103e-08
LIHC	APEX1	BER	4804.77	0.379274	2.7501e-08
LIHC	ALKBH2	DR	1098.45	0.714235	5.9539e-08
LIHC	XRCC4	NHEJ	224	0.510948	4.00819e-07
LIHC	BRCA1	HR	351.727	0.751588	4.58806e-07
LIHC	XRCC6	NHEJ	9462.83	0.347451	7.8775e-07
LIHC	PALB2	HR	379.319	0.412632	9.47417e-07
LIHC	MSH6	MMR	1976.68	0.393456	2.68521e-06
LIHC	MGMT	DR	4492.08	-0.71599	3.32842e-06
LIHC	TDP1	BER	403.37	0.366392	7.69547e-06
LIHC	APEX2	BER	1206.49	0.350041	8.84494e-06
LIHC	RAD52	HR	208.998	0.437778	9.02815e-06
LIHC	SLX1A	HR	1.73308	1.78244	1.0989e-05
LIHC	POLL	NHEJ	975.202	0.349086	1.92707e-05
LIHC	PMS2	MMR	224.022	0.386166	0.000562079
LIHC	TP53BP1	HR	469.557	0.4662	0.000665216
LIHC	REV3L	TLS	527.707	-0.375196	0.00106607
LIHC	LIG4	NHEJ	439.789	-0.389113	0.00147972
LIHC	ERCC4	NER	243.829	-0.335085	0.00153862
LIHC	CUL5	NER	1164.68	-0.212222	0.00154168
LIHC	POLE3	NER	1846.14	0.212668	0.00369939
LIHC	ERCC6	NER	252.075	-0.216567	0.0086874
LIHC	XPC	NER	1566.4	-0.244284	0.012102
LIHC	XPA	NER	545.995	-0.21211	0.012468
LIHC	XRCC5	NHEJ	8871.12	-0.149091	0.0148955
LIHC	ERCC1	NER	1869.27	0.251005	0.0296256
LIHC	RAD50	HR	1857.82	0.179476	0.0351354
LIHC	TDG	BER	487.02	0.177522	0.047548
LIHC	MLH1	MMR	1107.83	0.126688	0.0475559
LIHC	MSH3	MMR	706.139	-0.158442	0.0876439
LIHC	ALKBH3	DR	504.494	-0.205703	0.0977599
LIHC	NBN	HR	1668.43	0.151715	0.122717
LIHC	UNG	BER	1795.28	0.127799	0.150703
LIHC	POLB	BER	871.97	0.204778	0.175917
LIHC	SHPRH	TLS	157.104	-0.228209	0.20846
LIHC	GEN1	HR	464.947	0.141872	0.21254
LIHC	REV1	TLS	683.223	-0.111873	0.219735
LIHC	FANCL	FA	438.822	0.0930115	0.277693
LIHC	POLE	NER	1649.28	0.0844808	0.453849
LIHC	ERCC5	NER	1102.4	-0.0793639	0.483308
LIHC	RBBP8	HR	642.004	0.0964485	0.506055
LIHC	NHEJ1	NHEJ	42.1345	0.0643038	0.713276
LIHC	TOP3A	HR	815.886	-0.0215682	0.866314

## Sheet: LUAD
Cancer	DDRgene	DDRpathway	baseMean	log2FoldChange	padj
LUAD	UBE2T	FA	826.288	3.30241	2.10925e-109
LUAD	EXO1	MMR	421.574	3.59511	1.96846e-97
LUAD	XRCC2	HR	301.973	3.23561	8.86707e-97
LUAD	POLQ	TLS	291.311	3.31454	1.97776e-80
LUAD	BRIP1	HR	347.648	2.69375	2.31573e-76
LUAD	EME1	HR	192.485	2.75659	3.18324e-74
LUAD	FANCI	FA	1360.87	1.98719	1.06198e-61
LUAD	FANCA	FA	708.551	1.87627	1.61004e-58
LUAD	BLM	HR	392.229	2.08324	2.7199e-58
LUAD	RAD51	HR	304.047	2.19282	1.69811e-54
LUAD	FANCD2	FA	710.789	1.5398	3.62286e-53
LUAD	FEN1	BER	1472.46	1.57837	3.57261e-47
LUAD	PARP1	BER	8694.8	0.947573	1.74889e-35
LUAD	PALB2	HR	735.289	0.781282	2.61789e-35
LUAD	FANCB	FA	62.6638	1.86705	7.52868e-35
LUAD	BARD1	HR	645.466	1.15813	2.9176e-30
LUAD	BRCA1	HR	761.848	1.46786	9.90768e-29
LUAD	GEN1	HR	665.442	1.1489	3.85633e-28
LUAD	MSH2	MMR	1813.34	0.937107	3.74852e-25
LUAD	PRKDC	NHEJ	10487.8	1.11445	1.21497e-24
LUAD	POLB	BER	1358.23	1.16133	1.10279e-23
LUAD	PMS2	MMR	552.059	0.776689	1.90511e-23
LUAD	POLE	NER	1903.24	0.976073	9.218e-23
LUAD	DLX5	HR	54.6174	2.4529	5.5775e-21
LUAD	POLM	NHEJ	1116.99	0.748421	1.88966e-20
LUAD	UNG	BER	1819.1	0.822637	2.70067e-20
LUAD	MSH6	MMR	3155.36	0.722869	7.34062e-20
LUAD	APEX1	BER	6616.74	0.748224	4.58946e-19
LUAD	BRCA2	HR	420.409	1.1207	2.55493e-16
LUAD	XPA	NER	501.372	-0.477768	6.96815e-16
LUAD	ERCC2	NER	1271.51	0.632305	4.57666e-15
LUAD	XPC	NER	1642.2	-0.56816	8.9571e-15
LUAD	TDG	BER	1153.05	0.67472	2.46538e-14
LUAD	XRCC3	HR	634.759	0.767508	3.28079e-14
LUAD	PMS1	MMR	707.654	0.515937	1.21351e-13
LUAD	TDP1	BER	710.757	0.763101	4.38755e-13
LUAD	ALKBH2	DR	520.635	0.720105	6.26388e-13
LUAD	APEX2	BER	1586.19	0.508928	7.55534e-13
LUAD	FANCL	FA	755.252	0.509941	2.8769e-12
LUAD	XRCC5	NHEJ	14068.4	0.381357	2.96251e-11
LUAD	XRCC4	NHEJ	466.859	0.593991	6.22418e-11
LUAD	MUS81	HR	1524.54	0.423199	4.73142e-10
LUAD	MRE11A	HR	1292.69	0.432866	5.83014e-10
LUAD	FANCM	FA	316.728	0.66778	2.09083e-09
LUAD	RBBP8	HR	2122.24	0.563826	4.20997e-09
LUAD	REV3L	TLS	1389.5	-0.668428	5.49746e-08
LUAD	POLN	TLS	54.2374	0.743046	3.58576e-07
LUAD	LIG4	NHEJ	772.275	-0.423266	5.37507e-07
LUAD	TOP3A	HR	1157.47	0.351299	9.88931e-07
LUAD	POLE3	NER	3142.71	0.381566	2.68023e-06
LUAD	RAD52	HR	373.181	0.415675	9.96909e-06
LUAD	SLX1A	HR	1.88899	1.40537	1.03671e-05
LUAD	ERCC6	NER	689.547	0.371964	4.99738e-05
LUAD	MLH3	MMR	970.715	0.321787	7.88948e-05
LUAD	XRCC6	NHEJ	14685.9	0.251438	0.000284008
LUAD	TP53BP1	HR	2098.57	0.302671	0.000327496
LUAD	POLL	NHEJ	1259.26	0.189733	0.00269801
LUAD	MLH1	MMR	1521.72	-0.145877	0.00541415
LUAD	RAD50	HR	2807.8	0.174788	0.0180568
LUAD	ERCC1	NER	2104.14	0.135852	0.0853057
LUAD	ALKBH3	DR	712.119	-0.133887	0.120725
LUAD	ERCC4	NER	544.965	0.119376	0.134558
LUAD	ERCC5	NER	1027.29	-0.0910997	0.27408
LUAD	REV1	TLS	1710.99	-0.0772088	0.326798
LUAD	MGMT	DR	1203.5	0.116321	0.360752
LUAD	NHEJ1	NHEJ	37.2155	0.0781231	0.403982
LUAD	CUL5	NER	2052.7	0.0651818	0.414497
LUAD	MSH3	MMR	807.788	0.0623262	0.47442
LUAD	NBN	HR	2935.51	0.0669116	0.496759
LUAD	FANCC	FA	602.45	-0.0216669	0.86749
LUAD	SHPRH	TLS	487.847	0.0157482	0.947234

## Sheet: LUSC
Cancer	DDRgene	DDRpathway	baseMean	log2FoldChange	padj
LUSC	EXO1	MMR	932.219	4.33172	7.52983e-292
LUSC	POLQ	TLS	970.63	4.4993	2.2206e-242
LUSC	RAD51	HR	867.526	3.44622	3.66196e-214
LUSC	UBE2T	FA	1472.29	3.7732	2.13234e-213
LUSC	XRCC2	HR	647.431	3.87476	2.48237e-200
LUSC	FANCI	FA	3680.93	3.03555	3.40218e-179
LUSC	BRIP1	HR	747.148	3.41303	2.48788e-174
LUSC	EME1	HR	448.752	3.58837	1.45665e-171
LUSC	BLM	HR	850.273	2.75432	2.42631e-136
LUSC	DLX5	HR	1079.63	6.30536	5.40709e-135
LUSC	FEN1	BER	2860.61	2.27131	8.31343e-132
LUSC	FANCB	FA	162.519	2.81262	1.66312e-124
LUSC	FANCD2	FA	1286.5	2.02456	2.04698e-102
LUSC	FANCA	FA	1234.69	2.31919	1.38752e-95
LUSC	UNG	BER	3791.35	1.67733	3.77244e-92
LUSC	GEN1	HR	1443.22	2.02741	1.54314e-84
LUSC	BRCA1	HR	1325.56	1.98464	9.06807e-71
LUSC	PALB2	HR	1119.68	1.17234	5.37341e-56
LUSC	MSH6	MMR	6148.07	1.44519	1.14041e-52
LUSC	TDG	BER	2020.63	1.15664	2.27713e-52
LUSC	TDP1	BER	1146.31	1.16609	1.70475e-50
LUSC	PRKDC	NHEJ	17380.4	1.47175	4.32316e-49
LUSC	APEX2	BER	2685.05	0.97785	1.55678e-47
LUSC	XPC	NER	1550.91	-1.01846	1.43248e-45
LUSC	PARP1	BER	13091.7	1.17679	1.78504e-45
LUSC	POLE	NER	3187.55	1.41284	3.22326e-45
LUSC	BARD1	HR	809.236	1.25273	6.68016e-45
LUSC	MSH2	MMR	2720.33	1.30817	1.24279e-42
LUSC	BRCA2	HR	631.409	1.46502	1.19273e-39
LUSC	ALKBH2	DR	900.442	1.21449	5.76216e-35
LUSC	XRCC3	HR	1186.21	1.38306	2.4317e-34
LUSC	POLE3	NER	5617.61	1.06535	8.90806e-31
LUSC	RBBP8	HR	4271.32	1.40159	1.33008e-29
LUSC	PMS2	MMR	725.953	0.914798	4.20619e-29
LUSC	APEX1	BER	8424.98	0.865993	1.79545e-27
LUSC	REV3L	TLS	1459.72	-0.945245	3.39522e-26
LUSC	POLB	BER	1942.74	1.44873	8.80672e-24
LUSC	FANCM	FA	418.869	0.832577	3.40791e-23
LUSC	FANCL	FA	1206.21	1.00566	8.39128e-21
LUSC	XRCC6	NHEJ	23527.8	0.684623	5.39611e-20
LUSC	LIG4	NHEJ	717.648	-0.814342	7.64017e-20
LUSC	MRE11A	HR	1662.46	0.605905	1.601e-17
LUSC	ERCC2	NER	1623.72	0.714374	3.60193e-16
LUSC	PMS1	MMR	838.732	0.516593	2.59644e-12
LUSC	XRCC5	NHEJ	17739.5	0.455999	2.73481e-11
LUSC	RAD52	HR	527.146	0.670665	5.95222e-11
LUSC	TOP3A	HR	1621.63	0.528833	1.62461e-09
LUSC	SLX1A	HR	2.65446	1.85539	1.20267e-08
LUSC	MLH1	MMR	1644.92	-0.339063	2.42185e-08
LUSC	ERCC1	NER	3178.55	0.418057	9.53349e-08
LUSC	MUS81	HR	1803.52	0.363264	9.90366e-08
LUSC	POLM	NHEJ	1168.3	0.464598	9.14449e-07
LUSC	FANCC	FA	905.922	0.433873	9.28517e-06
LUSC	ERCC5	NER	953.34	-0.388883	2.43813e-05
LUSC	XRCC4	NHEJ	455.738	0.365046	3.30163e-05
LUSC	ERCC6	NER	775.726	0.306325	0.000342816
LUSC	ALKBH3	DR	1041.66	0.22273	0.00835452
LUSC	TP53BP1	HR	2495.8	0.203886	0.0173932
LUSC	POLN	TLS	55.4011	0.374389	0.0279495
LUSC	REV1	TLS	2255.07	0.115655	0.126224
LUSC	RAD50	HR	2699.49	-0.104372	0.163288
LUSC	SHPRH	TLS	648.672	0.128113	0.175468
LUSC	NHEJ1	NHEJ	43.8865	0.0908861	0.267932
LUSC	MGMT	DR	1178.47	-0.168089	0.279057
LUSC	ERCC4	NER	584.802	0.0789596	0.336704
LUSC	CUL5	NER	2219	0.0588312	0.43823
LUSC	POLL	NHEJ	1258.89	-0.0511184	0.465998
LUSC	XPA	NER	685.472	-0.0890726	0.480717
LUSC	NBN	HR	3441.34	0.058639	0.507661
LUSC	MLH3	MMR	953.337	-0.00472336	0.965877
LUSC	MSH3	MMR	859.372	0.00389092	0.968876

## Sheet: PRAD
Cancer	DDRgene	DDRpathway	baseMean	log2FoldChange	padj
PRAD	RBBP8	HR	875.515	-0.842517	8.88007e-31
PRAD	POLN	TLS	263.505	1.03533	2.74406e-19
PRAD	EME1	HR	52.3182	1.14359	1.53268e-15
PRAD	ALKBH2	DR	1040.39	0.728084	3.96325e-15
PRAD	XPC	NER	2219.67	-0.385764	5.23325e-13
PRAD	EXO1	MMR	81.0957	1.31806	5.35967e-12
PRAD	APEX1	BER	7909.04	0.421319	9.55151e-12
PRAD	RAD51	HR	132.1	1.05417	1.02728e-11
PRAD	FANCD2	FA	454.581	0.565416	2.7769e-11
PRAD	POLB	BER	2163.22	0.793745	4.84235e-11
PRAD	FEN1	BER	1037.88	0.52028	6.03473e-11
PRAD	BLM	HR	110.928	0.809143	1.6036e-10
PRAD	POLQ	TLS	70.545	1.16352	4.6598e-10
PRAD	TDP1	BER	817.357	0.355099	5.39639e-10
PRAD	REV3L	TLS	1303.95	-0.68463	9.97806e-10
PRAD	ERCC2	NER	1785	0.395497	6.37866e-09
PRAD	POLE	NER	2050.32	0.322848	3.34566e-08
PRAD	ERCC1	NER	3946.2	0.402386	4.58623e-08
PRAD	UBE2T	FA	223.531	0.701435	4.30596e-07
PRAD	POLL	NHEJ	1962.52	0.351054	8.2438e-07
PRAD	XRCC2	HR	112.49	0.613001	1.40391e-06
PRAD	TOP3A	HR	1203.67	0.241812	2.15261e-06
PRAD	FANCA	FA	137.925	0.618101	5.43665e-06
PRAD	FANCC	FA	648.853	0.322522	1.3134e-05
PRAD	TDG	BER	904.995	0.236363	0.000491738
PRAD	FANCI	FA	648.743	0.318838	0.000676277
PRAD	MGMT	DR	2307.53	0.379905	0.00132158
PRAD	MLH3	MMR	1225.02	-0.14896	0.00149685
PRAD	MSH2	MMR	1298.96	0.225212	0.00336771
PRAD	ALKBH3	DR	1313.49	0.198763	0.00367483
PRAD	REV1	TLS	1937.98	-0.170346	0.00503061
PRAD	PMS1	MMR	775.346	0.168282	0.0065144
PRAD	DLX5	HR	144.898	0.464871	0.00845371
PRAD	LIG4	NHEJ	636.737	-0.196936	0.00937832
PRAD	FANCM	FA	245.11	-0.188019	0.0112689
PRAD	ERCC4	NER	616.765	-0.212913	0.0113315
PRAD	BRIP1	HR	103.837	0.368909	0.0121965
PRAD	XRCC4	NHEJ	237.751	-0.143645	0.0138568
PRAD	MUS81	HR	1547.02	0.130225	0.0283049
PRAD	PALB2	HR	477.292	-0.127504	0.0289825
PRAD	PARP1	BER	8910.77	0.129051	0.0385275
PRAD	FANCB	FA	25.4578	0.246215	0.0451773
PRAD	XPA	NER	917.816	0.119256	0.0455977
PRAD	BARD1	HR	448.741	-0.204727	0.0595514
PRAD	FANCL	FA	769.679	0.103137	0.060865
PRAD	TP53BP1	HR	2484.03	-0.179813	0.061268
PRAD	SLX1A	HR	1.07835	0.718964	0.0632792
PRAD	NHEJ1	NHEJ	51.2065	0.158103	0.0707498
PRAD	BRCA1	HR	322.576	0.192867	0.0835464
PRAD	POLE3	NER	3071.45	0.0981008	0.109792
PRAD	XRCC5	NHEJ	13951.7	-0.0683046	0.143552
PRAD	CUL5	NER	2432.17	-0.0749548	0.194816
PRAD	RAD50	HR	3315.88	-0.0780243	0.251709
PRAD	APEX2	BER	1500.4	0.0610754	0.256464
PRAD	PRKDC	NHEJ	8385.04	0.12746	0.285251
PRAD	RAD52	HR	424.575	0.070204	0.385935
PRAD	SHPRH	TLS	679.771	-0.149321	0.395982
PRAD	GEN1	HR	379.39	-0.0726727	0.414248
PRAD	NBN	HR	3086.13	0.0617422	0.502859
PRAD	UNG	BER	1910.3	-0.0423319	0.530715
PRAD	BRCA2	HR	95.6609	0.0793777	0.642245
PRAD	ERCC6	NER	753.068	0.0389744	0.647416
PRAD	MSH3	MMR	1124.81	-0.0414188	0.659177
PRAD	MSH6	MMR	2538.35	-0.0270791	0.680765
PRAD	POLM	NHEJ	1067.29	0.0235264	0.768974
PRAD	MLH1	MMR	2079.58	-0.0146949	0.768998
PRAD	XRCC6	NHEJ	15722.4	0.0149877	0.829038
PRAD	ERCC5	NER	1252.12	-0.0129079	0.908449
PRAD	MRE11A	HR	1457.79	0.00741954	0.917756
PRAD	PMS2	MMR	564.484	0.00716888	0.962899
PRAD	XRCC3	HR	507.171	-0.00509711	0.972298

## Sheet: STAD
Cancer	DDRgene	DDRpathway	baseMean	log2FoldChange	padj
STAD	XRCC2	HR	556.136	2.18715	1.57949e-37
STAD	EXO1	MMR	776.163	2.1655	1.81249e-33
STAD	EME1	HR	273.671	2.17811	6.77692e-33
STAD	FANCI	FA	2814.77	1.83602	8.02216e-33
STAD	FANCD2	FA	1300.36	1.59503	2.62235e-26
STAD	FANCB	FA	144.494	1.7962	1.38301e-25
STAD	BLM	HR	911.741	1.79138	4.24846e-24
STAD	FANCA	FA	1640.2	1.66187	4.51532e-24
STAD	RAD51	HR	694.057	1.48293	1.29851e-23
STAD	BRIP1	HR	683.523	1.61423	5.36939e-23
STAD	BRCA2	HR	1335.05	1.75113	9.49116e-23
STAD	POLQ	TLS	933.8	1.91678	1.32738e-22
STAD	UBE2T	FA	1367.37	1.63083	5.2443e-22
STAD	BRCA1	HR	1746.35	1.36849	1.44264e-21
STAD	MSH2	MMR	1954.88	1.07726	5.06138e-20
STAD	PRKDC	NHEJ	17602.6	1.08498	1.6847e-17
STAD	GEN1	HR	1317.76	1.17042	3.25123e-17
STAD	FEN1	BER	2281.02	1.09215	2.83637e-16
STAD	PALB2	HR	1149.98	0.722457	6.76734e-14
STAD	POLE	NER	4017.39	0.82771	2.28522e-12
STAD	XPA	NER	804.569	-0.676079	1.31754e-11
STAD	FANCL	FA	870.621	0.705583	2.07145e-11
STAD	FANCC	FA	939.764	0.623986	2.68651e-10
STAD	FANCM	FA	474.286	0.724324	6.89725e-10
STAD	XRCC3	HR	1013.84	0.700335	1.65889e-09
STAD	PARP1	BER	10338.2	0.593362	1.04183e-08
STAD	MLH3	MMR	1196.73	0.546955	2.41134e-08
STAD	BARD1	HR	996.611	0.636646	3.66426e-08
STAD	NBN	HR	4365.86	0.567019	3.69721e-08
STAD	TDP1	BER	1096.57	0.509474	3.73822e-08
STAD	RBBP8	HR	2386.7	0.761728	4.6528e-08
STAD	TDG	BER	1763.22	0.550846	6.79418e-08
STAD	MSH6	MMR	3053.2	0.523083	1.85825e-07
STAD	MRE11A	HR	1739.17	0.61977	3.08149e-07
STAD	PMS1	MMR	999.355	0.490281	1.13796e-06
STAD	POLE3	NER	3964.18	0.389666	2.04407e-05
STAD	TOP3A	HR	1796.78	0.396748	3.15573e-05
STAD	POLL	NHEJ	1289.56	-0.336679	5.97194e-05
STAD	PMS2	MMR	732.504	0.336593	0.000143153
STAD	MUS81	HR	1864.29	-0.273586	0.00101214
STAD	UNG	BER	2556.94	0.386138	0.00171407
STAD	XRCC5	NHEJ	16732.1	0.221514	0.00185485
STAD	ERCC2	NER	1521.93	0.28894	0.00376867
STAD	POLB	BER	896.006	0.369577	0.0042485
STAD	ALKBH3	DR	891.226	-0.375344	0.00471799
STAD	ALKBH2	DR	581.091	0.371916	0.00532715
STAD	ERCC1	NER	2578.14	-0.280955	0.00556674
STAD	REV1	TLS	1577.46	-0.232695	0.00864194
STAD	TP53BP1	HR	2366.55	0.282519	0.00950778
STAD	POLN	TLS	75.1548	0.541065	0.0117551
STAD	APEX2	BER	2558.95	0.262448	0.0119947
STAD	SLX1A	HR	6.81775	0.65056	0.015252
STAD	POLM	NHEJ	1679.58	0.247127	0.0288002
STAD	MLH1	MMR	1498.49	-0.29799	0.0614683
STAD	ERCC5	NER	1343.14	0.210635	0.0777017
STAD	XRCC4	NHEJ	621.597	0.273371	0.113033
STAD	XPC	NER	1876.87	-0.132873	0.15839
STAD	MGMT	DR	1149.96	-0.243168	0.172956
STAD	ERCC6	NER	755.054	0.151921	0.191766
STAD	RAD52	HR	548.497	0.168003	0.200845
STAD	LIG4	NHEJ	996.282	0.125835	0.329908
STAD	REV3L	TLS	2445.79	-0.138376	0.353313
STAD	XRCC6	NHEJ	14510.6	-0.0699338	0.456877
STAD	MSH3	MMR	1116.94	-0.0768266	0.512695
STAD	CUL5	NER	2399.67	-0.0593413	0.516202
STAD	ERCC4	NER	566.71	-0.0623239	0.571754
STAD	APEX1	BER	8494.12	0.0640543	0.614775
STAD	SHPRH	TLS	911.466	0.0715509	0.659786
STAD	NHEJ1	NHEJ	91.998	0.0315962	0.828484
STAD	DLX5	HR	63.9655	-0.0494282	0.918989
STAD	RAD50	HR	4443.14	0.00886471	0.940499

[truncated: 1 more sheets: THCA]
