# Supplementary material for: A score of DNA damage repair pathway with the predictive ability for chemotherapy and immunotherapy is strongly associated with immune signaling pathway in pan-cancer
Source: Front Immunol. 2022 Aug 23;13:943090. doi: 10.3389/fimmu.2022.943090 (PMC9445361; doi:10.3389/fimmu.2022.943090)
Supplement: Supplementary file 14 [file Table_5.xlsx]

## Sheet: Cancer hallmarks
TABLE S5-1: Correlation coefficient of TR-DDR score with the key cancer hallmarks score.
cancer type	DNA replication			Tumor proliferation signature			G2M checkpoint			Stem cell gene set			MYC targets			ECM related genes			TGF-B			P53 pathway			EMT markers			Angiogenesis			Inflammatory response			Apoptosis			IL-10 Anti inflammatory Signaling Pathway			Collagen			Degradation of ECM			PI3K-AKT-mTOR pathway			Cellular response to hypoxia
	Spearman correlation	p Value	degree of significance	Spearman correlation	p Value	degree of significance	Spearman correlation	p Value	degree of significance	Spearman correlation	p Value	degree of significance	Spearman correlation	p Value	degree of significance	Spearman correlation	p Value	degree of significance	Spearman correlation	p Value	degree of significance	Spearman correlation	p Value	degree of significance	Spearman correlation	p Value	degree of significance	Spearman correlation	p Value	degree of significance	Spearman correlation	p Value	degree of significance	Spearman correlation	p Value	degree of significance	Spearman correlation	p Value	degree of significance	Spearman correlation	p Value	degree of significance	Spearman correlation	p Value	degree of significance	Spearman correlation	p Value	degree of significance	Spearman correlation
CCLE	0.84561	1.64194e-279	***	0.629487	1.45591e-113	***	0.84141	4.38414e-274	***	0.492119	2.90962e-63	***	0.60842	3.28448e-104	***	-0.396865	8.89479e-40	***	-0.467769	1.56351e-56	***	-0.520076	1.08597e-71	***	-0.468085	1.28876e-56	***	-0.553346	8.40094e-83	***	-0.523802	7.11141e-73	***	-0.533689	4.35436e-76	***	-0.404321	2.34284e-41	***	-0.516517	1.42058e-70	***	-0.570064	7.09936e-89	***	-0.0362835	0.247193	NA	0.0745703
BRCA	0.87144	0	***	0.903483	0	***	0.947314	0	***	0.664034	1.49712e-150	***	0.73074	4.89382e-197	***	-0.0623438	0.032463	**	-0.2569	3.39982e-19	***	-0.280235	1.11499e-22	***	0.0722654	0.0131438	**	-0.301265	4.0522e-26	***	-0.0375035	0.198535	NA	-0.161324	2.61836e-08	***	-0.100739	0.000537694	***	-0.0999855	0.000592088	***	-0.163503	1.68646e-08	***	0.535792	2e-88	***	0.556065
COAD	0.826073	1.26535e-124	***	0.811083	1.15292e-116	***	0.913973	7.42155e-195	***	0.569742	7.40105e-44	***	0.691291	1.93156e-71	***	-0.221118	6.91612e-07	***	-0.430451	1.0592e-23	***	-0.305584	3.8805e-12	***	-0.341065	6.37388e-15	***	-0.340108	7.66237e-15	***	-0.311178	1.4927e-12	***	-0.37508	5.99612e-18	***	-0.428998	1.54908e-23	***	-0.286896	8.16577e-11	***	-0.39356	9.47925e-20	***	0.0737219	0.101708	NA	0.408292
HNSC	0.84735	2.81054e-150	***	0.771779	4.6913e-108	***	0.89482	6.30077e-191	***	0.540145	2.66482e-42	***	0.581119	3.50399e-50	***	-0.417414	3.19568e-24	***	-0.19779	3.55716e-06	***	-0.272963	1.06592e-10	***	-0.396267	8.71864e-22	***	-0.373956	2.12315e-19	***	-0.284906	1.45972e-11	***	-0.300803	8.90236e-13	***	-0.244522	8.31361e-09	***	-0.268469	2.19741e-10	***	-0.354028	2.03093e-17	***	0.199876	2.79131e-06	***	0.254887
KIRC	0.652531	6.01452e-74	***	0.803509	1.32553e-136	***	0.814064	5.19624e-143	***	0.525351	8.40636e-44	***	0.186187	4.48644e-06	***	-0.0951964	0.0197898	**	-0.213825	1.26697e-07	***	0.164211	5.3901e-05	***	0.0497158	0.224374	NA	0.0448966	0.272607	NA	0.439586	1.07558e-29	***	0.221855	4.08901e-08	***	0.386585	8.67494e-23	***	0.317522	1.69413e-15	***	0.215222	1.04404e-07	***	0.22094	4.66176e-08	***	0.102518
KIRP	0.700853	1.39649e-48	***	0.786871	1.23184e-68	***	0.812572	1.54715e-76	***	0.379323	2.16864e-12	***	0.436792	2.43515e-16	***	-0.182921	0.00101203	**	-0.166644	0.00278714	**	-0.00460295	0.934632	NA	-0.109556	0.0502277	NA	-0.0994225	0.0757384	NA	-0.0104917	0.851698	NA	-0.0116313	0.835807	NA	0.0320653	0.567658	NA	0.150639	0.00694239	**	0.0343469	0.54041	NA	0.149452	0.00740483	**	0.229854
LIHC	0.858792	9.03407e-124	***	0.885467	1.54601e-141	***	0.91436	1.28602e-166	***	0.478896	1.60134e-25	***	0.494567	2.35318e-27	***	-0.520795	1.21414e-30	***	-0.370798	3.61134e-15	***	-0.414161	7.04047e-19	***	-0.321845	1.33392e-11	***	-0.431372	1.65181e-20	***	-0.389908	9.77159e-17	***	-0.39822	1.88536e-17	***	-0.29027	1.28472e-09	***	-0.291532	1.08148e-09	***	-0.357534	3.8582e-14	***	0.33328	2.22356e-12	***	0.307392
LUAD	0.883426	3.78561e-189	***	0.920625	3.69696e-234	***	0.931499	1.22258e-251	***	0.631697	8.22151e-65	***	0.702459	6.16978e-86	***	-0.414404	4.6155e-25	***	-0.312584	2.19432e-14	***	-0.421539	5.82936e-26	***	0.0719573	0.0860869	NA	-0.0788218	0.0600208	NA	-0.197186	2.09455e-06	***	-0.204268	8.74028e-07	***	-0.227642	3.9012e-08	***	0.11626	0.00545274	**	-0.0227318	0.5881	NA	0.311073	2.96537e-14	***	0.488281
LUSC	0.863669	1.11064e-163	***	0.822901	2.02486e-135	***	0.910195	5.11365e-210	***	0.481878	4.92861e-33	***	0.757838	8.92754e-103	***	-0.418374	1.66376e-24	***	-0.583219	5.58909e-51	***	-0.290238	4.86723e-12	***	-0.425777	2.07474e-25	***	-0.498599	1.35863e-35	***	-0.601996	4.88058e-55	***	-0.579808	2.86216e-50	***	-0.550435	1.71066e-44	***	-0.25992	7.2675e-10	***	-0.441624	2.01816e-27	***	0.163355	0.000127854	***	0.461594
PRAD	0.711102	2.81092e-83	***	0.813462	4.48117e-127	***	0.859853	3.70854e-157	***	0.526053	2.88487e-39	***	0.406653	1.2109e-22	***	-0.327244	9.06512e-15	***	-0.0486525	0.262178	NA	-0.221246	2.47007e-07	***	-0.0651845	0.132848	NA	-0.0384108	0.376142	NA	-0.0864311	0.0461013	**	-0.205211	1.77517e-06	***	-0.165774	0.000120632	***	-0.207608	1.33461e-06	***	-0.19075	9.23997e-06	***	0.250087	4.81562e-09	***	0.129667
STAD	0.873626	3.86422e-128	***	0.847142	1.01036e-112	***	0.926762	1.86033e-173	***	0.601942	2.77425e-41	***	0.780866	2.29607e-84	***	-0.606433	4.92058e-42	***	-0.2808	8.94451e-09	***	-0.0584845	0.240257	NA	-0.288542	3.31643e-09	***	-0.415749	2.33716e-18	***	-0.239655	1.06439e-06	***	-0.251779	2.83286e-07	***	-0.239304	1.10483e-06	***	-0.411036	6.09331e-18	***	-0.453448	6.23227e-22	***	0.264745	6.36534e-08	***	0.544625
THCA	0.675237	6.45344e-76	***	0.749961	2.09826e-102	***	0.84155	1.23377e-151	***	0.688397	5.3718e-80	***	0.0718003	0.0893149	NA	0.314031	2.64011e-14	***	0.143019	0.000680342	***	0.461751	5.65895e-31	***	0.376109	2.71976e-20	***	0.391962	4.8209e-22	***	0.559548	1.5537e-47	***	0.488055	6.48713e-35	***	0.472547	1.50196e-32	***	0.445006	1.22688e-28	***	0.461736	5.68701e-31	***	0.344538	4.42995e-17	***	-0.0212441
[truncated: 8 more columns]

## Sheet: Genome-instability
TABLE S5-2: Correlation coefficient of TR-DDR score with the genome-instability.
cancer type	MSI sensor Score	B cells naive	B cells naive	Fraction Genome Altered			Mutation Count			Indel Neoantigens
	Spearman correlation	p Value	degree of significance	Spearman correlation	p Value	degree of significance	Spearman correlation	p Value	degree of significance	Spearman correlation	p Value	degree of significance
BRCA	0.115033	0.000280774	***	0.475534	2.49867e-56	***	0.0723226	0.022659	**	0.0709374	0.0394782	**
COAD	0.201641	0.00023195	***	0.0239709	0.668265	NA	0.205695	0.000171952	***	0.241401	8.14366e-06	***
HNSC	0.0785962	0.0834695	NA	0.20028	9.80858e-06	***	0.070995	0.11804	NA	0.025296	0.596255	NA
KIRC	-0.010039	0.851546	NA	0.16106	0.00265855	**	0.116946	0.0287035	**	-0.00117668	0.982959	NA
KIRP	0.0903298	0.137296	NA	0.147785	0.014707	**	0.0109023	0.857952	NA	0.0528255	0.399051	NA
LIHC	0.0910471	0.0871668	NA	0.248457	2.61717e-06	***	0.0393877	0.460064	NA	0.020076	0.715103	NA
LUAD	0.0537027	0.229714	NA	0.179229	6.85027e-05	***	0.335384	1.15983e-14	***	0.198232	1.84714e-05	***
LUSC	-0.0159183	0.733198	NA	0.352297	6.44554e-15	***	-0.0247888	0.595505	NA	-0.00713718	0.880656	NA
PRAD	0.114187	0.0126717	**	0.447053	1.60341e-24	***	0.0879882	0.0550666	NA	0.119822	0.0295357	**
STAD	0.153809	0.00313585	**	0.273018	1.11794e-07	***	0.178078	0.000609684	***	NA	NA	NA
THCA	0.0157475	0.730747	NA	0.0288452	0.5284	NA	0.0533347	0.242513	NA	0.0398294	0.608233	NA

## Sheet: Lymphocyte abundance
TABLE S5-3: Correlation coefficient of TR-DDR score with the abundance of lymphocyte.
B cells and T cells
cancer type	B cells naive	B cells naive	B cells naive	B cells memory			Plasma cells			T cells CD8			T cells CD4 naive			T cells CD4 memory resting			T cells CD4 memory activated			T cells follicular helper			T cells regulatory Tregs			T cells gamma delta
	Spearman correlation	p Value	degree of significance	Spearman correlation	p Value	degree of significance	Spearman correlation	p Value	degree of significance	Spearman correlation	p Value	degree of significance	Spearman correlation	p Value	degree of significance	Spearman correlation	p Value	degree of significance	Spearman correlation	p Value	degree of significance	Spearman correlation	p Value	degree of significance	Spearman correlation	p Value	degree of significance	Spearman correlation	p Value	degree of significance
BRCA	-0.194704	4.72601e-09	***	0.0310463	0.354902	NA	-0.0198744	0.55376	NA	0.0170282	0.611927	NA	0.0111857	0.73895	NA	-0.12909	0.00011251	***	0.331437	2.91625e-24	***	0.21228	1.58406e-10	***	0.106134	0.00152026	**	0.0114896	0.732128	NA
COAD	-0.111842	0.0844565	NA	-0.0668811	0.303156	NA	-0.0208151	0.748861	NA	0.189027	0.00335216	**	0.0173368	0.789751	NA	-0.0274987	0.672316	NA	0.221557	0.000560139	***	0.165234	0.0105071	**	-0.222144	0.000541013	***	0.0298919	0.645661	NA
HNSC	0.039189	0.42089	NA	0.0397404	0.414379	NA	0.109233	0.0244907	**	0.102333	0.0351623	**	-0.00783398	0.872221	NA	0.0028834	0.952795	NA	0.195042	5.27245e-05	***	0.0277999	0.568097	NA	0.00490139	0.919845	NA	-0.0402747	0.408127	NA
KIRC	-0.136735	0.00706304	**	0.0835658	0.100696	NA	0.078271	0.124256	NA	0.253697	4.24464e-07	***	-0.0382991	0.45249	NA	-0.215246	1.9473e-05	***	0.234476	3.11739e-06	***	0.38599	3.37876e-15	***	0.339729	6.56e-12	***	0.0548178	0.282056	NA
KIRP	0.0328905	0.691481	NA	0.1863	0.0233834	**	0.0184285	0.824072	NA	0.113994	0.167728	NA	0.0208538	0.801371	NA	-0.109334	0.185903	NA	0.283053	0.000490557	***	0.31927	7.64775e-05	***	0.234405	0.00413665	**	0.158693	0.0540493	NA
LIHC	-0.286749	0.0226966	**	-0.0899416	0.483293	NA	0.146769	0.251032	NA	0.234565	0.0642515	NA	-0.00491462	0.969506	NA	-0.548593	3.24253e-06	***	0.388426	0.00165624	**	0.398009	0.00123606	**	0.0774922	0.546065	NA	-0.0977206	0.446103	NA
LUAD	-0.0359892	0.43195	NA	-0.0721263	0.114913	NA	-0.0197801	0.665872	NA	0.2505	2.74481e-08	***	0.0391987	0.392002	NA	-0.331509	9.4686e-14	***	0.469075	1.40753e-27	***	0.0741274	0.105157	NA	-0.0294217	0.520625	NA	0.0449299	0.326462	NA
LUSC	0.0171167	0.722461	NA	0.023026	0.632779	NA	0.0363609	0.450439	NA	0.176964	0.00021477	***	0.0835701	0.0823882	NA	-0.211304	9.23235e-06	***	0.169574	0.000393945	***	0.114116	0.0175253	**	0.0222749	0.643918	NA	-0.0411274	0.393275	NA
PRAD	0.158057	0.126068	NA	0.117883	0.255229	NA	-0.244793	0.0168089	**	0.0807654	0.436536	NA	NA	NA	NA	-0.0903235	0.384032	NA	0.261502	0.0104742	**	0.107821	0.298326	NA	0.260257	0.0108607	**	-0.0142555	0.890942	NA
STAD	-0.0580266	0.41559	NA	-0.016215	0.820179	NA	0.118404	0.0957855	NA	-0.0765617	0.28246	NA	-0.14358	0.0430547	**	-0.199883	0.00464664	**	0.314974	5.86676e-06	***	0.31425	6.17958e-06	***	-0.24022	0.000631861	***	-0.0600206	0.399721	NA
THCA	0.0177132	0.796697	NA	0.0491761	0.474236	NA	0.0426508	0.534892	NA	0.0105786	0.877729	NA	-0.0625437	0.362575	NA	-0.0427801	0.533653	NA	0.284923	2.3193e-05	***	0.167208	0.014326	**	0.237126	0.000467762	***	-0.00901776	0.895658	NA
NK cells and Macrophages
cancer type	NK cells resting	B cells naive	B cells naive	NK cells activated			Monocytes			Macrophages M0			Macrophages M1			Macrophages M2
	Spearman correlation	p Value	degree of significance	Spearman correlation	p Value	degree of significance	Spearman correlation	p Value	degree of significance	Spearman correlation	p Value	degree of significance	Spearman correlation	p Value	degree of significance	Spearman correlation	p Value	degree of significance
BRCA	0.091925	0.00606318	**	-0.0178266	0.595339	NA	-0.16707	5.37394e-07	***	0.179116	7.46583e-08	***	0.208278	3.52494e-10	***	-0.089485	0.00755799	**
COAD	0.20982	0.00110186	**	0.184758	0.00415649	**	-0.0694662	0.284807	NA	-0.239027	0.000191396	***	0.165407	0.0104252	**	0.0080142	0.90191	NA
HNSC	0.0935235	0.0543169	NA	-0.0657653	0.176485	NA	0.0574251	0.238025	NA	-0.0977636	0.0442246	**	-0.00755776	0.87669	NA	-0.0545969	0.261975	NA
KIRC	-0.191031	0.000156359	***	0.00434546	0.932095	NA	-0.221898	1.05209e-05	***	0.104742	0.0394443	**	-0.104982	0.0389929	**	-0.151561	0.00279706	**
KIRP	0.126097	0.126729	NA	0.0457312	0.581006	NA	0.142937	0.0830835	NA	-0.0907661	0.272588	NA	0.34848	1.42259e-05	***	-0.258756	0.00149596	**
LIHC	0.0576568	0.653543	NA	-0.151152	0.237002	NA	-0.137047	0.284142	NA	0.0994683	0.437972	NA	0.310689	0.013201	**	-0.218286	0.0856706	NA
LUAD	0.259928	7.76527e-09	***	-0.105323	0.021139	**	-0.226524	5.44184e-07	***	0.25518	1.47592e-08	***	0.36267	2.45624e-16	***	-0.164501	0.000299736	***
LUSC	0.0894131	0.0630396	NA	0.033379	0.488462	NA	-0.120859	0.0118402	**	0.00134821	0.977683	NA	0.0890192	0.0642141	NA	-0.210563	9.93866e-06	***
PRAD	-0.0473302	0.648774	NA	-0.236451	0.0210579	**	-0.149002	0.149548	NA	0.0977962	0.345761	NA	0.170854	0.0978364	NA	0.15799	0.126232	NA
STAD	0.238335	0.00069909	***	-0.0864735	0.224576	NA	-0.360771	1.65339e-07	***	0.221333	0.00167987	**	0.191565	0.00671854	**	-0.262384	0.000181203	***
THCA	-0.00236238	0.972593	NA	-0.0161667	0.814109	NA	0.00198601	0.976958	NA	-0.0631699	0.35778	NA	0.0133609	0.845928	NA	-0.243616	0.000321581	***
DC cells, Mast cells and Phils
cancer type	Dendritic cells resting	B cells naive	B cells naive	Dendritic cells activated			Mast cells resting			Mast cells activated			Eosinophils			Neutrophils
	Spearman correlation	p Value	degree of significance	Spearman correlation	p Value	degree of significance	Spearman correlation	p Value	degree of significance	Spearman correlation	p Value	degree of significance	Spearman correlation	p Value	degree of significance	Spearman correlation	p Value	degree of significance
BRCA	-0.212055	1.65763e-10	***	0.0969038	0.0038077	**	-0.334692	9.78196e-25	***	0.000724975	0.982769	NA	-0.0533855	0.111489	NA	-0.0169194	0.614204	NA
COAD	-0.0405982	0.532233	NA	0.161515	0.0124084	**	-0.00917596	0.887778	NA	0.0266302	0.682094	NA	0.0264622	0.683992	NA	0.200846	0.00180497	**
HNSC	-0.148376	0.00218986	**	0.0295625	0.543808	NA	-0.127351	0.00865788	**	0.00251433	0.958831	NA	0.0169407	0.727972	NA	-0.0211957	0.663412	NA
KIRC	-0.0363052	0.476383	NA	-0.0579638	0.255309	NA	-0.400871	2.26215e-16	***	0.0250717	0.622931	NA	0.0339406	0.505588	NA	0.0346377	0.496883	NA
KIRP	0.170424	0.038369	**	0.214477	0.008854	**	0.04071	0.623241	NA	-0.0938444	0.256588	NA	0.172939	0.0355599	**	-0.0095563	0.908228	NA
LIHC	0.128256	0.316461	NA	-0.374832	0.00247207	**	-0.159483	0.21184	NA	0.0415601	0.746387	NA	-0.0304135	0.812951	NA	0.122236	0.339893	NA
LUAD	-0.33702	3.46534e-14	***	-0.0395561	0.387696	NA	-0.352225	1.94686e-15	***	0.115736	0.0112474	**	-0.042864	0.34922	NA	0.00901586	0.843976	NA
LUSC	-0.11345	0.0181984	**	0.0487848	0.311149	NA	-0.0785466	0.102627	NA	0.0827028	0.0856317	NA	-0.0241136	0.616798	NA	-0.157069	0.00104053	**
PRAD	-0.095136	0.359102	NA	-0.0270005	0.795071	NA	-0.286622	0.0048626	**	-0.188881	0.0667802	NA	-0.0671448	0.517947	NA	-0.0800773	0.440467	NA
STAD	-0.202593	0.00410812	**	0.117992	0.096956	NA	-0.362958	1.37413e-07	***	0.0608798	0.392995	NA	-0.0827134	0.245456	NA	0.0460935	0.517971	NA
THCA	0.0104277	0.879459	NA	0.159665	0.0194373	**	-0.0667097	0.331426	NA	0.0575068	0.402582	NA	0.0679681	0.322365	NA	0.00741835	0.914085	NA
The proportions of activated cells
cancer type	T cells CD4 memory Activated/Resting	B cells naive	B cells naive	Macrophages M1/M2			Mast Cell Activated/Resting			DC cell Activated/Resting			NK cell Activated/Resting
	Spearman correlation	p Value	degree of significance	Spearman correlation	p Value	degree of significance	Spearman correlation	p Value	degree of significance	Spearman correlation	p Value	degree of significance	Spearman correlation	p Value	degree of significance
BRCA	0.346942	4.15301e-15	***	0.184472	3.88052e-08	***	0.0703211	0.697372	NA	0.252326	0.00171208	**	0.0999649	0.57992	NA
COAD	0.136337	0.0745297	NA	0.129022	0.0486853	**	-0.0676922	0.722276	NA	0.122758	0.427282	NA	-0.0684539	0.629668	NA
HNSC	0.00713296	0.907646	NA	0.0385557	0.446532	NA	0.0866155	0.610235	NA	0.175901	0.00597123	**	0.0311467	0.743296	NA
KIRC	0.181532	0.0153058	**	0.0838726	0.099889	NA	NA	NA	NA	0.110773	0.546138	NA	0.135233	0.253979	NA
KIRP	0.348368	0.0692576	NA	0.354893	2.08851e-05	***	NA	NA	NA	-0.0768273	0.769467	NA	0.191883	0.550215	NA
LIHC	0.403701	0.0504267	NA	0.365063	0.00352935	**	NA	NA	NA	NA	NA	NA	NA	NA	NA
LUAD	0.44198	4.06016e-17	***	0.353458	4.84397e-15	***	0.186889	0.404962	NA	0.14393	0.0248466	**	-0.132295	0.221899	NA
LUSC	0.208653	0.00020106	***	0.161313	0.000946731	***	0.167004	0.296658	NA	0.134575	0.0877523	NA	-0.136938	0.217029	NA
PRAD	0.336287	0.0389875	**	0.0961903	0.353777	NA	NA	NA	NA	-0.0293845	0.86897	NA	NA	NA	NA
STAD	0.287883	0.000589321	***	0.332209	3.00985e-06	***	-0.199151	0.413709	NA	0.0334783	0.781654	NA	0.134974	0.618208	NA
THCA	0.315801	0.00172271	**	0.175678	0.011544	**	NA	NA	NA	0.209055	0.080179	NA	-0.0700922	0.75064	NA

## Sheet: immune-related genes
TABLE S5-4: Correlation coefficient of TR-DDR score with the expression of immune-related genes.
cancer type	IL1A	B cells naive	B cells naive	IL6			IFNG			TNF			TGFB1			IL10			VEGF			CTLA4			PD1			CD8A			FOXP3			CD4			PDL1
	Spearman correlation	p Value	degree of significance	Spearman correlation	p Value	degree of significance	Spearman correlation	p Value	degree of significance	Spearman correlation	p Value	degree of significance	Spearman correlation	p Value	degree of significance	Spearman correlation	p Value	degree of significance	Spearman correlation	p Value	degree of significance	Spearman correlation	p Value	degree of significance	Spearman correlation	p Value	degree of significance	Spearman correlation	p Value	degree of significance	Spearman correlation	p Value	degree of significance	Spearman correlation	p Value	degree of significance	Spearman correlation	p Value	degree of significance
BRCA	0.064067	0.0355315	**	-0.0838265	0.00591167	**	0.234759	5.96771e-15	***	0.193053	1.67644e-10	***	-0.24683	2.06097e-16	***	0.112271	0.000222608	***	0.0861725	0.00465536	**	0.262319	2.08816e-18	***	0.182147	1.73205e-09	***	0.108457	0.000362886	***	0.258483	6.70344e-18	***	0.0922142	0.00245203	**	0.152128	5.27799e-07	***
COAD	-0.0139803	0.766911	NA	-0.0570418	0.226144	NA	0.164029	0.000462843	***	-0.0521121	0.268899	NA	-0.122295	0.00925193	**	-0.0474269	0.314375	NA	0.0790774	0.0931164	NA	0.0260643	0.580472	NA	0.0343131	0.466797	NA	0.0462521	0.326526	NA	-0.136549	0.00362967	**	-0.150263	0.00135529	**	0.0782791	0.0964768	NA
HNSC	-0.0194109	0.666286	NA	0.00363043	0.93572	NA	0.0730873	0.103992	NA	-0.0273806	0.542942	NA	-0.255504	7.83074e-09	***	-0.154345	0.000561734	***	0.0281556	0.531579	NA	0.000834975	0.985201	NA	0.0757334	0.0920218	NA	0.0415936	0.35528	NA	0.0246839	0.583395	NA	-0.0418196	0.352669	NA	0.0853296	0.057558	NA
KIRC	0.11662	0.00741915	**	0.133486	0.00215555	**	0.325288	1.98343e-14	***	0.152112	0.000463966	***	0.0702784	0.107404	NA	0.199734	3.9021e-06	***	-0.187215	1.54784e-05	***	0.374411	5.99933e-19	***	0.326504	1.56666e-14	***	0.342127	6.87095e-16	***	0.433533	1.62975e-25	***	0.268859	3.67361e-10	***	0.0771225	0.0771938	NA
KIRP	0.17394	0.00311222	**	0.0566603	0.338837	NA	0.131525	0.0258714	**	-0.0418297	0.480277	NA	0.087409	0.139631	NA	-0.0659496	0.265453	NA	0.0554451	0.349314	NA	0.154406	0.00878987	**	0.157434	0.00753662	**	0.0848087	0.15184	NA	0.249386	1.9186e-05	***	-0.0073035	0.901956	NA	-0.108169	0.0672688	NA
LIHC	0.11866	0.0224415	**	-0.0188807	0.717366	NA	0.20545	6.86018e-05	***	0.0312352	0.549216	NA	0.0291992	0.575564	NA	0.026948	0.605369	NA	0.168527	0.00113788	**	0.272489	1.01074e-07	***	0.173981	0.000776787	***	0.151587	0.00346818	**	0.0577038	0.268241	NA	0.0581552	0.264509	NA	0.111294	0.0323393	**
LUAD	0.106802	0.0157226	**	0.0721265	0.103404	NA	0.34875	4.63777e-16	***	0.0304904	0.491632	NA	-0.091071	0.0395974	**	0.00182838	0.967113	NA	0.127437	0.00390815	**	0.230427	1.38553e-07	***	0.270196	5.34065e-10	***	0.213025	1.17633e-06	***	0.101675	0.0215209	**	-0.0884214	0.045737	**	0.227084	2.11793e-07	***
LUSC	-0.0675684	0.133299	NA	0.0419905	0.351192	NA	0.119685	0.00768307	**	-0.0246048	0.584982	NA	-0.265994	1.83623e-09	***	-0.211159	2.14084e-06	***	-0.0232424	0.605944	NA	-0.00957512	0.831718	NA	-0.0183332	0.684089	NA	0.0348466	0.439189	NA	-0.0891437	0.0474507	**	-0.311831	1.26572e-12	***	0.140513	0.0017251	**
PRAD	0.0424368	0.35304	NA	-0.0569296	0.212645	NA	0.210813	3.10143e-06	***	0.12384	0.0065394	**	0.155082	0.000642422	***	0.110478	0.0153471	**	-0.0451216	0.323387	NA	0.219538	1.16348e-06	***	0.226801	4.98624e-07	***	0.169491	0.000188013	***	0.256528	1.14828e-08	***	0.272178	1.28907e-09	***	0.130338	0.00419212	**
STAD	-0.0469955	0.366067	NA	-0.0809133	0.119256	NA	0.12936	0.0125208	**	0.00245565	0.962351	NA	-0.346873	5.87763e-12	***	0.0626761	0.227829	NA	0.187764	0.00027083	***	0.0880095	0.0900673	NA	0.0498006	0.338123	NA	-0.0489153	0.346791	NA	-0.0121687	0.815047	NA	-0.163552	0.00154981	**	0.114385	0.0273835	**
THCA	0.0938567	0.0351612	**	0.0684442	0.124894	NA	0.353825	2.61104e-16	***	0.238792	5.75475e-08	***	-0.102297	0.0216246	**	0.323961	8.85863e-14	***	-0.407701	1.32049e-21	***	0.451088	1.24202e-26	***	0.298878	7.3676e-12	***	0.278879	1.8643e-10	***	0.440869	2.20909e-25	***	0.275702	3.04293e-10	***	0.359784	7.56151e-17	***
