# Supplementary material for: A score of DNA damage repair pathway with the predictive ability for chemotherapy and immunotherapy is strongly associated with immune signaling pathway in pan-cancer
Source: Front Immunol. 2022 Aug 23;13:943090. doi: 10.3389/fimmu.2022.943090 (PMC9445361; doi:10.3389/fimmu.2022.943090)
Supplement: Supplementary file 15 [file Table_6.xlsx]

## Sheet: BRCA
TABLE S6: DEGs in TR-DDR score high- versus low-group tumors.
Cancer	gene	baseMean	log2FoldChange	padj	Change
BRCA	MCM10	873.203	2.12536	1.01491e-268	Up
BRCA	CENPA	478.186	2.00857	4.71021e-259	Up
BRCA	MYBL2	3642.96	2.26616	1.24529e-230	Up
BRCA	CENPW	720.8	2.0169	6.73175e-203	Up
BRCA	ART3	401.749	5.173	8.5056e-202	Up
BRCA	NCAN	79.4767	5.34769	1.20762e-177	Up
BRCA	ZNF695	152.682	2.14498	2.3752e-175	Up
BRCA	CCNE1	538.634	2.23783	2.8632e-163	Up
BRCA	IGF2BP3	64.9625	3.62874	3.28233e-162	Up
BRCA	CDCA7	669.419	2.44762	5.1114e-161	Up
BRCA	CLDN6	47.3947	3.86289	1.56846e-154	Up
BRCA	GFRA3	100.116	3.53219	2.07164e-143	Up
BRCA	A2ML1	889.536	3.99076	5.04061e-143	Up
BRCA	FZD9	99.8215	3.27852	1.50493e-140	Up
BRCA	PRSS33	57.4929	5.78721	1.34706e-136	Up
BRCA	FDCSP	3980.61	4.82319	3.54325e-135	Up
BRCA	PSAT1	1044.16	2.8118	3.6768e-134	Up
BRCA	DDN	38.5953	2.64266	3.38385e-130	Up
BRCA	TMSB15A	185.231	2.59709	3.08603e-128	Up
BRCA	CAMKV	19.1559	3.97586	1.01316e-124	Up
BRCA	C11orf86	20.674	5.28523	3.14299e-120	Up
BRCA	SLC26A9	66.0702	3.60369	3.95832e-118	Up
BRCA	UGT8	465.647	3.01861	3.30062e-117	Up
BRCA	KRT16	3917.13	3.70805	1.17979e-114	Up
BRCA	INA	55.5688	3.63107	7.91138e-113	Up
BRCA	SOX11	1027.65	2.79577	5.33611e-112	Up
BRCA	SOX8	408.527	3.09548	1.65956e-110	Up
BRCA	OLAH	18.3483	3.24963	3.91117e-110	Up
BRCA	MSLN	1345.8	3.68153	1.06213e-106	Up
BRCA	DPYSL5	95.0899	4.43755	1.43963e-106	Up
BRCA	GABBR2	150.704	3.97326	5.19739e-105	Up
BRCA	OPRK1	49.6999	4.06175	6.00121e-105	Up
BRCA	IL12RB2	163.992	2.61768	1.20304e-104	Up
BRCA	PEBP4	147.411	-2.95025	1.33938e-104	Down
BRCA	SMC1B	132.475	2.36497	6.67626e-104	Up
BRCA	PPP1R14C	610.911	2.92735	2.13041e-103	Up
BRCA	C8orf46	283.173	2.49004	3.53631e-103	Up
BRCA	SCRG1	212.728	3.07216	5.51934e-103	Up
BRCA	KLHDC7B	1294.04	2.62885	1.33218e-102	Up
BRCA	ARL9	125.347	2.06667	1.93057e-100	Up
BRCA	LPO	31.2132	2.68659	2.10208e-100	Up
BRCA	VGLL1	693.541	3.92167	1.15052e-99	Up
BRCA	HPDL	164.946	2.3075	1.61765e-99	Up
BRCA	IDO1	1190.95	2.51013	2.21086e-98	Up
BRCA	PI3	264.584	3.65613	2.49404e-98	Up
BRCA	S100A8	2887.99	3.22022	2.50247e-98	Up
BRCA	UCP1	33.5572	-3.51864	1.45801e-94	Down
BRCA	CCKBR	50.1454	4.28805	1.81445e-94	Up
BRCA	GPR156	95.4221	2.03646	3.49033e-92	Up
BRCA	GAL	223.496	2.62729	6.43826e-92	Up
BRCA	FOXC1	1724.78	2.20495	7.65283e-92	Up
BRCA	SLC6A15	161.66	3.93053	1.53086e-91	Up
BRCA	LCT	49.8114	3.037	2.06811e-91	Up
BRCA	FSD1	49.934	2.51229	2.5196e-91	Up
BRCA	KBTBD12	37.2479	3.16812	4.24786e-90	Up
BRCA	RGS20	29.7657	2.03243	1.57789e-89	Up
BRCA	ZFP42	25.623	4.64126	1.59424e-89	Up
BRCA	CXCL5	97.1744	3.16664	6.63812e-89	Up
BRCA	VSTM5	73.9825	2.01105	2.95219e-88	Up
BRCA	EN1	963.899	2.64963	1.30219e-86	Up
BRCA	TRPM8	46.8124	2.89206	5.06424e-86	Up
BRCA	FAM19A3	76.8182	2.54996	2.17025e-85	Up
BRCA	RNF182	116.505	2.4318	4.17544e-85	Up
BRCA	TTYH1	885.916	2.75678	2.72238e-84	Up
BRCA	KCNG1	363.738	2.75897	5.85713e-84	Up
BRCA	IGF2BP2	437.334	2.09568	9.08719e-84	Up
BRCA	RHCG	134.131	2.98341	1.76565e-83	Up
BRCA	SLC15A1	150.885	3.24039	2.35602e-83	Up
BRCA	GJB3	245.196	2.69632	5.0779e-83	Up
BRCA	CHODL	141.589	2.41864	6.27504e-83	Up
BRCA	KLK6	1168.04	3.36899	8.9798e-83	Up
BRCA	GRIA1	106.898	-3.3327	1.09685e-82	Down
BRCA	FMO6P	15.78	3.18176	1.95519e-82	Up
BRCA	GABRQ	70.7602	2.97232	5.0131e-82	Up
BRCA	KRT6A	996.5	3.50916	4.41699e-81	Up
BRCA	RARRES1	3788.4	2.27832	6.46805e-81	Up
BRCA	KLHL34	21.5596	3.10854	1.47415e-80	Up
BRCA	TMC3	137.688	-2.594	8.74337e-80	Down
BRCA	BARX1	80.6396	2.69626	1.131e-79	Up
BRCA	ACTL8	272.289	3.63757	1.32652e-79	Up
BRCA	GSDMC	244.539	2.19296	1.83032e-79	Up
BRCA	HORMAD1	224.047	3.53596	1.04607e-78	Up
BRCA	IGSF23	12.2453	2.84964	6.28978e-78	Up
BRCA	COL9A3	890.842	2.40464	2.46378e-77	Up
BRCA	RLBP1	12.0523	3.60654	5.0983e-77	Up
BRCA	NKX1-2	91.1104	3.82288	8.0476e-77	Up
BRCA	ROPN1B	320.857	2.86774	2.85685e-76	Up
BRCA	TLX3	15.2606	5.92073	4.54404e-76	Up
BRCA	HIST1H3B	15.1307	2.18031	1.38168e-75	Up
BRCA	PRR27	26.1799	6.63777	1.45478e-75	Up
BRCA	COL9A1	58.2734	3.19569	4.24763e-75	Up
BRCA	LBP	1007.1	3.03202	4.42148e-75	Up
BRCA	TNIP3	48.3868	2.00969	6.5825e-75	Up
BRCA	CSAG1	57.7249	4.12549	7.18115e-75	Up
BRCA	KRT81	5135.34	3.13812	1.21341e-74	Up
BRCA	LEMD1	81.9148	3.12907	1.73459e-74	Up
BRCA	FABP7	969.302	3.74819	1.77377e-74	Up
BRCA	MATN4	27.8353	2.34084	1.30682e-73	Up
BRCA	PAPL	24.4942	2.78178	2.35575e-73	Up
BRCA	KRT86	350.924	2.0674	8.16929e-73	Up
BRCA	C1QL4	50.7566	2.62298	2.07407e-72	Up
BRCA	GPR12	90.3463	3.34865	4.51424e-72	Up
BRCA	ABCA13	130.592	3.06208	7.82147e-72	Up
BRCA	C1orf186	272.974	2.21109	6.59305e-70	Up
BRCA	RASGEF1C	46.2423	2.53825	9.39658e-70	Up
BRCA	FAM3D	144.184	2.42722	3.11053e-69	Up
BRCA	PRDM13	11.2312	5.10991	1.02529e-68	Up
BRCA	BPI	117.873	2.4837	4.0156e-68	Up
BRCA	MAP7D2	128.501	2.1375	3.62221e-67	Up
BRCA	RP11-1220K2.2	181.772	2.65042	4.5643e-67	Up
BRCA	HIST1H2AH	4.74048	2.2835	1.27867e-66	Up
BRCA	SLC6A2	40.8149	2.94206	2.61247e-66	Up
BRCA	C6orf15	76.9576	2.89843	3.75459e-66	Up
BRCA	DMRTA2	13.1817	3.31233	8.18968e-66	Up
BRCA	NIPAL4	65.3225	2.01711	1.29721e-65	Up
BRCA	CDH19	151.579	3.754	6.64682e-65	Up
BRCA	XAGE2B	14.1883	5.82198	2.68998e-64	Up
BRCA	RAET1L	40.0327	2.76179	8.8507e-64	Up
BRCA	CYP27C1	80.6387	2.05921	1.12279e-63	Up
BRCA	BCL11A	568.67	2.06593	7.43677e-63	Up
BRCA	CXCL1	157.43	2.28962	3.86136e-62	Up
BRCA	KRT6B	3343.1	2.73077	3.95739e-62	Up
BRCA	PGLYRP4	31.5773	3.07657	6.14125e-62	Up
BRCA	NCCRP1	1003.5	2.44806	1.0054e-61	Up
BRCA	POU4F1	27.8305	3.72696	1.02987e-61	Up
BRCA	C4orf51	6.5261	2.57404	1.85994e-61	Up
BRCA	KIAA1045	64.0734	2.02483	2.39752e-61	Up
BRCA	ZBTB8B	25.282	2.22047	2.49678e-61	Up
BRCA	ORM2	190.53	2.87301	3.78607e-61	Up
BRCA	HRK	115.726	2.10688	4.94501e-61	Up
BRCA	MMP7	5743.2	2.10992	5.28576e-61	Up
BRCA	VRTN	6.18311	3.97394	9.5141e-61	Up
BRCA	PRSS3	27.8246	2.33226	9.86708e-61	Up
BRCA	PRKAG3	13.3233	2.81599	1.06535e-60	Up
BRCA	RNF222	14.9447	2.15829	1.30403e-60	Up
BRCA	OCA2	56.6894	2.91368	2.63703e-60	Up
BRCA	PCP4L1	144.057	2.10927	4.22735e-60	Up
BRCA	KRT79	35.3079	2.54979	4.4533e-60	Up
BRCA	WNT6	115.855	2.25957	5.59144e-60	Up
BRCA	PAGE2	9.10835	4.17576	1.07989e-59	Up
BRCA	CYP2A6	1136.14	-3.25394	1.16479e-59	Down
BRCA	C1orf94	7.63822	4.21547	1.39297e-59	Up
BRCA	MOG	11.2119	3.32366	3.10386e-59	Up
BRCA	MMP12	444.263	2.27272	7.06546e-59	Up
BRCA	SLC22A31	39.2819	2.36668	1.23456e-58	Up
BRCA	KRT9	24.1495	2.77604	1.541e-58	Up
BRCA	PSORS1C2	26.6579	2.47176	4.58021e-58	Up
BRCA	IRG1	3.88832	2.50224	8.46078e-58	Up
BRCA	LY6D	357.123	3.16202	2.15557e-57	Up
BRCA	KCNS1	70.1234	2.19482	3.26699e-57	Up
BRCA	FOXG1	10.7779	3.41794	6.31081e-57	Up
BRCA	CNGB1	11.8641	2.34372	7.98004e-57	Up
BRCA	NMU	102.28	2.03205	1.01277e-56	Up
BRCA	ONECUT2	242.679	2.30875	1.18912e-56	Up
BRCA	SIX3	181.991	2.55782	1.4526e-56	Up
BRCA	STRA8	18.3768	3.75705	1.47015e-56	Up
BRCA	C1QL2	43.4626	3.08419	1.92538e-56	Up
BRCA	SBSN	118.24	2.84538	3.58186e-56	Up
BRCA	IL22RA2	44.0401	2.31077	4.33384e-56	Up
BRCA	DUSP9	109.005	2.22691	9.7208e-56	Up
BRCA	MAGEB4	18.077	4.04138	2.14419e-55	Up
BRCA	MT1H	18.077	2.01654	4.02452e-55	Up
BRCA	CA6	35.7568	3.31884	1.39559e-54	Up
BRCA	CAPN6	829.772	2.38728	1.41407e-54	Up
BRCA	CHRM3	303.582	2.012	2.19505e-54	Up
BRCA	FGF21	3.09579	4.43715	2.84455e-54	Up
BRCA	ZNF560	6.91877	2.98641	2.91394e-54	Up
BRCA	MMP1	2154.8	2.17243	3.00136e-54	Up
BRCA	KRT83	40.6408	2.52122	3.83227e-54	Up
BRCA	MARCO	406.655	2.12712	6.07274e-54	Up
BRCA	SEC14L4	22.774	2.6285	1.39019e-53	Up
BRCA	SLC1A6	47.1824	3.0249	1.51826e-53	Up
BRCA	B4GALNT2	228.442	2.37796	4.09137e-53	Up
BRCA	GABRA5	16.135	3.08032	8.54494e-53	Up
BRCA	RGR	19.0368	3.26323	2.02887e-52	Up
BRCA	MMP20	18.9467	2.84296	2.34352e-52	Up
BRCA	DLX6	43.1749	2.62723	5.50736e-52	Up
BRCA	KRT6C	61.3768	2.9806	6.88088e-52	Up
BRCA	SPIB	293.497	2.04359	3.06104e-51	Up
BRCA	FBN3	215.651	2.23917	3.9349e-51	Up
BRCA	HTR3A	24.2205	2.37548	5.32816e-51	Up
BRCA	ODAM	36.8814	2.80668	7.16224e-51	Up
BRCA	CYP2F1	6.44497	2.58758	7.24051e-51	Up
BRCA	IL36RN	14.7281	2.9116	7.53556e-51	Up
BRCA	POU3F2	10.0466	2.10071	9.70069e-51	Up
BRCA	SLC6A14	681.426	2.45391	1.08981e-50	Up
BRCA	KIF1A	1094.69	2.56912	1.66207e-50	Up
BRCA	CA9	416.336	2.58656	2.47055e-50	Up
BRCA	SH3GL3	22.5892	2.52491	3.25546e-50	Up
BRCA	S100A2	924.971	2.01574	1.33272e-49	Up
BRCA	PGPEP1L	9.63712	2.41235	2.82948e-49	Up
BRCA	C6orf223	83.0974	2.03566	4.45316e-49	Up
BRCA	SLC26A3	147.81	-2.19458	7.20125e-49	Down
BRCA	DNER	125.817	2.34184	2.03162e-47	Up
BRCA	PAGE2B	4.60391	2.72102	4.47482e-47	Up
BRCA	CCL7	36.9401	2.27022	5.57846e-47	Up
BRCA	NPY2R	41.573	-3.41889	7.30453e-47	Down
BRCA	SLC12A1	124.139	2.11288	1.74723e-46	Up
BRCA	ROPN1	226.89	2.98638	1.89715e-46	Up
BRCA	GABRP	9585.67	2.33264	2.28297e-45	Up
BRCA	RAX	2.05969	2.732	4.83216e-45	Up
BRCA	DLX2	209.441	-2.23226	5.14825e-45	Down
BRCA	PROKR2	3.38616	3.85718	1.70271e-44	Up
BRCA	CLEC6A	8.67947	2.05007	3.02292e-44	Up
BRCA	OXGR1	82.6275	2.01825	3.92364e-44	Up
BRCA	PTCHD1	258.579	2.0111	4.56487e-44	Up
BRCA	CXorf67	6.37407	3.2214	4.98548e-44	Up
BRCA	PIP	20234.1	-2.49063	9.61904e-44	Down
BRCA	PCDH8	30.4225	2.34398	2.08501e-43	Up
BRCA	FGF10	1031.2	-2.18493	2.08682e-43	Down
BRCA	NR2E1	7.62201	2.59633	5.5233e-43	Up
BRCA	CHST4	45.9089	2.11045	1.89358e-42	Up
BRCA	UPK1B	13.9058	2.80594	2.67253e-42	Up
BRCA	S100A9	11033.6	2.1656	4.99939e-42	Up
BRCA	ELF5	2289.98	2.10568	5.051e-42	Up
BRCA	HAO1	5.5104	3.95648	5.61877e-42	Up
BRCA	INSL6	5.71186	2.42984	7.30748e-42	Up
BRCA	KRT4	142.398	2.82725	8.05718e-42	Up
BRCA	MAGEA12	67.431	4.32168	1.31866e-41	Up
BRCA	LCN2	1428.93	2.01457	2.3069e-41	Up
BRCA	NAA11	4.18555	4.20548	5.67565e-41	Up
BRCA	LHX5	3.64974	2.69357	1.18283e-40	Up
BRCA	RFX4	4.26975	2.18611	1.21652e-40	Up
BRCA	ERICH5	46.7837	2.04073	2.0884e-40	Up
BRCA	CASP14	1551.79	2.9061	2.70709e-40	Up
BRCA	ROS1	20.4723	2.02139	4.39281e-40	Up
BRCA	MAGEA4	84.2722	4.66721	6.52199e-40	Up
BRCA	CHRNA2	12.3147	-2.49761	1.20368e-39	Down
BRCA	CARTPT	977.264	-4.93719	1.23395e-39	Down
BRCA	NOL4	50.4578	2.18116	1.2463e-39	Up
BRCA	CRABP1	1908.83	2.37695	1.64139e-39	Up
BRCA	GLYATL2	1800.21	2.0166	6.8526e-39	Up
BRCA	KLK5	1586.33	2.32451	7.08252e-39	Up
BRCA	PGLYRP3	4.96881	3.41269	8.94971e-39	Up
BRCA	MIA	287.874	2.07866	9.72387e-39	Up
BRCA	DMRT1	10.7479	2.75406	1.07751e-38	Up
BRCA	NTS	142.824	-3.09053	2.21661e-38	Down
BRCA	SCEL	81.8796	2.64618	3.35103e-38	Up
BRCA	DSG1	158.614	2.25163	3.52132e-38	Up
BRCA	TRIM15	6.11176	2.47305	4.83827e-38	Up
BRCA	ISL2	14.1191	2.08434	6.65753e-38	Up
BRCA	DSG3	1697.75	2.16605	9.17137e-38	Up
BRCA	AWAT2	10.5092	2.15402	1.34556e-37	Up
BRCA	TLX1NB	9.98284	2.39848	1.41329e-37	Up
BRCA	LIN28B	7.92295	4.454	2.12242e-37	Up
BRCA	CLLU1OS	9.28386	2.10892	3.57782e-37	Up
BRCA	PAGE5	5.52627	2.66319	1.11255e-36	Up
BRCA	MYOC	16.0391	-2.25136	1.16835e-36	Down
BRCA	SERPINB4	17.3199	3.61059	1.3415e-36	Up
BRCA	MAGEA10	13.6846	4.34609	1.93717e-36	Up
BRCA	KRT78	7.03338	2.73573	8.1811e-36	Up
BRCA	TEX15	16.019	2.95237	8.54863e-36	Up
BRCA	KLK8	178.552	2.27532	1.47926e-35	Up
BRCA	POU6F2	15.3035	2.25309	1.6622e-35	Up
BRCA	LIN28A	35.3551	2.84975	1.67046e-35	Up
BRCA	KRT1	61.6311	-2.0818	3.4017e-35	Down
BRCA	CT83	80.9245	5.2114	4.86972e-35	Up
BRCA	GJB6	71.556	2.19334	4.99706e-35	Up
BRCA	GSTA2	15.6827	2.20827	6.06902e-35	Up
BRCA	VAX1	9.74514	3.4129	7.06599e-35	Up
BRCA	NLRP13	6.40896	-2.68589	7.60669e-35	Down
BRCA	FAM19A4	8.19882	2.03881	1.11602e-34	Up
BRCA	CA10	7.08671	2.72631	2.73937e-34	Up
BRCA	OFCC1	13.9904	2.92886	3.00471e-34	Up
BRCA	NKX2-5	65.6353	2.67967	7.42775e-34	Up
BRCA	ALPP	3.50213	2.86889	9.12382e-34	Up
BRCA	KLK7	646.232	2.09635	2.10175e-33	Up
BRCA	GSTA1	154.44	2.16958	2.68201e-33	Up
BRCA	CYP2A7	203.26	-2.59328	3.37417e-33	Down
BRCA	MALRD1	351.179	-2.03566	5.84109e-33	Down
BRCA	ETV3L	17.715	2.00571	8.78231e-33	Up
BRCA	PDX1	5.41582	3.78775	5.6775e-32	Up
BRCA	KRTAP3-3	3.84559	-3.33732	1.64836e-31	Down
BRCA	CHRNA4	10.2026	2.40131	1.98517e-31	Up
BRCA	SLC39A12	12.7697	2.26784	4.926e-31	Up
BRCA	KRT20	7.36276	2.49313	8.24049e-31	Up
BRCA	IL36G	3.89548	2.03849	1.07025e-30	Up
BRCA	TBR1	5.99159	2.10521	3.40499e-30	Up
BRCA	TLX1	129.915	2.23403	3.97485e-30	Up
BRCA	CST5	254.483	-2.73611	9.47669e-30	Down
BRCA	ESX1	2.19986	4.1171	1.39728e-29	Up
BRCA	TRIM10	2.54646	2.29502	1.45684e-29	Up
BRCA	ZP2	12.0462	2.6015	2.43392e-29	Up
BRCA	UGT2B7	36.8239	2.09347	4.7173e-29	Up
BRCA	ZP4	4.5717	2.5487	3.36029e-28	Up
BRCA	UBE2U	2.02013	3.31828	4.78964e-28	Up
BRCA	MAGEB1	11.8535	3.5996	7.58193e-28	Up
BRCA	ZNF280A	5.59662	2.61751	1.66748e-27	Up
BRCA	CYP4F8	842.25	-2.16341	1.89733e-27	Down
BRCA	IL21	2.48944	2.04948	2.00609e-27	Up
BRCA	RP11-766F14.2	11.224	2.01662	2.60862e-27	Up
BRCA	RTP3	4.82751	3.0012	7.89157e-27	Up
BRCA	SPATA3	3.37697	2.67624	9.901e-27	Up
BRCA	CBLN2	847.561	-2.08441	1.7737e-26	Down
BRCA	OR1F1	2.6848	2.86886	3.62779e-26	Up
BRCA	KCNJ4	3.69344	2.03056	6.43587e-26	Up
BRCA	CSN1S1	22.3456	-2.81156	6.81235e-26	Down
BRCA	TCHHL1	2.6705	3.13931	1.30324e-25	Up
BRCA	MIA-RAB4B	4.59894	2.22318	1.3751e-25	Up
BRCA	MDGA2	16.6174	2.0853	2.26729e-25	Up
BRCA	CPLX2	86.1472	2.80338	2.52216e-25	Up
BRCA	SPRR2A	11.7593	4.23441	2.78079e-25	Up
BRCA	CDX2	3.19152	2.35756	3.06155e-25	Up
BRCA	GRIA2	1502.68	-2.12099	3.2444e-25	Down
BRCA	CPB1	44057.7	-2.38672	5.144e-25	Down
BRCA	SCRT2	1.52491	3.13294	3.758e-24	Up
BRCA	TRIM43	4.22397	3.26822	4.07778e-24	Up
BRCA	FOXA2	3.69224	2.43482	5.9609e-24	Up
BRCA	AMTN	18.4674	2.01024	1.01145e-23	Up
BRCA	GHRH	26.3241	-2.11253	1.50496e-23	Down
BRCA	FUT5	1.45528	2.1379	1.53126e-23	Up
BRCA	KCNV1	5.97178	2.44516	1.75993e-23	Up
BRCA	FTMT	2.04909	2.96605	3.78781e-23	Up
BRCA	KLK9	1.81219	3.02012	6.32442e-23	Up
BRCA	ZIC5	36.3705	2.45113	7.2885e-23	Up
BRCA	MAGEC1	14.3235	2.08064	7.46701e-23	Up
BRCA	SERPINB3	16.7163	3.28877	8.56105e-23	Up
BRCA	MAGEB2	5.70431	2.8163	1.91811e-22	Up
BRCA	SMR3B	91.9667	3.35833	3.83861e-22	Up
BRCA	TBX10	27.084	2.2194	1.11555e-21	Up
BRCA	NLRP5	66.3377	-2.10757	1.57802e-21	Down
BRCA	IVL	57.4536	2.05559	2.09335e-21	Up
BRCA	FAM150A	1.98422	2.52377	2.40773e-21	Up
BRCA	SP8	1.65917	3.14168	2.42101e-21	Up
BRCA	PSAPL1	8.28453	3.1157	2.45904e-21	Up
BRCA	RP11-546B8.6	1.00452	2.92719	6.22662e-21	Up
BRCA	FTHL17	6.48421	5.38821	7.53617e-21	Up
BRCA	MAGEA3	228.698	3.75488	8.16369e-21	Up
BRCA	GABRA3	67.3489	2.05043	2.0076e-20	Up
BRCA	SSX1	10.616	3.65685	4.94719e-20	Up
BRCA	HTN1	2.83539	3.9853	9.42989e-20	Up
BRCA	RTL1	2.78661	2.08525	1.26617e-19	Up
BRCA	RETNLB	0.800308	2.15225	1.46132e-19	Up
BRCA	SPRR3	36.4924	2.45982	3.11922e-19	Up
BRCA	MAGEA6	194.098	3.7308	3.57844e-19	Up
BRCA	T	1.6409	2.77432	5.92067e-19	Up
BRCA	KRT34	3.29773	2.33573	2.32365e-18	Up
BRCA	CSN3	173.46	3.28363	4.14433e-18	Up
BRCA	C8orf22	2.05861	3.44085	1.07762e-17	Up
BRCA	TEX37	0.857517	2.23605	1.22449e-17	Up
BRCA	TAS2R40	0.714479	2.08963	2.28978e-17	Up
BRCA	DSCR4	2.20386	4.186	3.37805e-17	Up
BRCA	ERVV-2	14.7664	2.00604	4.05423e-17	Up
BRCA	DYNAP	1.59255	2.2292	4.92128e-17	Up
BRCA	BARHL2	1.05601	2.14418	1.11779e-16	Up
BRCA	OR56A3	4.76376	2.96734	2.50708e-16	Up
BRCA	C3orf30	1.34567	2.19228	2.85092e-16	Up
BRCA	LHX1	32.5715	2.0684	3.44254e-16	Up
BRCA	SERPINB12	1.05225	2.3753	8.35169e-16	Up
BRCA	OR5AU1	0.890931	2.36976	1.02434e-15	Up
BRCA	PAGE1	1.68126	3.44615	4.73788e-15	Up
BRCA	HTR2C	6.36533	2.11497	1.19875e-14	Up
BRCA	ALPPL2	1.24041	2.054	2.15539e-14	Up
BRCA	SPRR1B	22.7735	2.17858	2.65945e-14	Up
BRCA	HELT	0.826613	2.3991	5.45311e-14	Up
BRCA	PRB4	1.02138	2.10407	5.92332e-13	Up
BRCA	ZNF716	7.53935	2.0735	1.61927e-12	Up
BRCA	CSH2	0.731247	2.51672	2.04689e-12	Up
BRCA	KCNJ18	1.42106	2.00969	2.32726e-12	Up
BRCA	SLC18A3	0.950316	2.6393	2.89616e-12	Up
BRCA	UGT1A7	5.38873	2.79461	4.79473e-12	Up
BRCA	SPRR2G	1.42427	2.63163	9.05431e-12	Up
BRCA	KLHL1	24.531	-2.76609	1.3426e-11	Down
BRCA	SERPINB13	9.88798	2.0234	2.64864e-11	Up
BRCA	NANOGNB	0.703592	2.07836	2.75088e-11	Up
BRCA	PHOX2B	0.807156	2.4392	3.65605e-11	Up
BRCA	RP11-520P18.5	1.60153	3.10918	4.87394e-11	Up
BRCA	SLCO1B3	1.09361	2.12274	5.63326e-11	Up
BRCA	MAGEB6	1.01198	2.17549	7.10948e-11	Up
BRCA	FAM9A	1.03803	2.46181	1.66066e-10	Up
BRCA	SMR3A	1.95082	3.40621	2.27632e-10	Up
BRCA	IAPP	1.08387	2.91193	2.90166e-10	Up
BRCA	SPRR2D	7.51736	2.74155	3.18414e-10	Up
BRCA	GLYATL3	6.20832	2.49358	3.80366e-10	Up
BRCA	CFHR4	3.85711	2.03589	6.14614e-10	Up
BRCA	CARD18	2.59871	2.06995	6.9012e-10	Up
BRCA	REG1A	2.26517	2.89642	9.91913e-10	Up
BRCA	DCAF4L2	6.56433	2.76489	1.32397e-09	Up
BRCA	COX7B2	4.83926	2.94734	2.75149e-09	Up
BRCA	DPPA2	1.00373	2.85171	8.65926e-09	Up
BRCA	OTOP1	1.12046	2.3553	9.63751e-09	Up
BRCA	UGT1A10	1.03462	2.39076	1.44855e-08	Up
BRCA	SPRR2E	6.7527	2.51728	2.51504e-08	Up
BRCA	TPTE	1.58625	2.58088	3.4374e-08	Up
BRCA	RP6-24A23.6	1.01435	2.88071	7.25602e-08	Up
BRCA	SOX14	0.83657	2.13344	1.63355e-07	Up
BRCA	CTAG2	6.89342	2.13668	3.82642e-07	Up
BRCA	BPIFB3	0.878389	2.70101	7.71452e-07	Up
BRCA	GAGE1	0.988463	2.82264	9.0834e-07	Up
BRCA	CSN2	8.71984	-2.25502	9.71078e-07	Down
BRCA	PRB1	0.809222	2.03912	1.35275e-06	Up
BRCA	DCAF8L1	0.633959	2.08437	1.35775e-06	Up
BRCA	MAGEA9	3.24678	2.54942	2.68085e-06	Up
BRCA	GJD2	0.632591	2.05573	5.69029e-06	Up
BRCA	SSX3	0.584203	2.2182	1.13552e-05	Up
BRCA	CT45A10	1.28376	2.18301	2.05318e-05	Up
BRCA	LCE3D	0.703919	2.00934	5.26747e-05	Up
BRCA	ZNF679	0.544936	2.09426	7.78736e-05	Up

## Sheet: COAD
Cancer	gene	baseMean	log2FoldChange	padj	Change
COAD	PLIN4	257.848	-2.61643	7.77554e-36	Down
COAD	FABP4	64.9929	-2.24344	7.19242e-28	Down
COAD	HIST1H4C	12.4535	2.4854	1.84977e-26	Up
COAD	HIST1H3B	11.3521	2.24043	1.88502e-25	Up
COAD	HIST1H4D	10.4407	2.11617	3.84784e-22	Up
COAD	HIST1H2AJ	5.57323	2.06844	1.1191e-21	Up
COAD	CASQ2	53.1836	-2.15202	4.50504e-21	Down
COAD	C6orf15	83.4576	-2.3598	1.02995e-19	Down
COAD	MORN5	5.40303	-2.26364	1.01698e-12	Down
COAD	TAS2R30	1.18924	2.26275	5.45695e-12	Up
COAD	ADIPOQ	18.2982	-3.37537	3.15162e-11	Down
COAD	REG1B	1536.7	2.02318	7.34316e-11	Up
COAD	TUSC5	6.60353	-2.32864	1.10114e-10	Down
COAD	PROK1	1.23799	-2.15783	6.32944e-09	Down
COAD	HIST1H4L	1.80787	2.11666	1.17047e-08	Up
COAD	HIST1H2BB	1.86452	2.46765	2.13867e-07	Up
COAD	IVL	3.03754	-2.12372	4.48819e-06	Down
COAD	CIDEA	2.93729	-2.46627	7.7638e-06	Down
COAD	MAGEA6	63.5859	-2.44863	1.67104e-05	Down
COAD	MAGEA12	18.5447	-2.05476	0.000186236	Down
COAD	HTR2C	3.32508	-2.31041	0.000367855	Down
COAD	SFTA3	2.70361	-2.0602	0.00481081	Down

## Sheet: HNSC
Cancer	gene	baseMean	log2FoldChange	padj	Change
HNSC	IL17REL	37.6879	2.67318	4.98024e-30	Up
HNSC	LHFPL4	24.1205	3.19726	5.63428e-29	Up
HNSC	SYCP2	458.956	2.14051	5.57988e-27	Up
HNSC	GBX1	12.3217	3.96189	3.80498e-24	Up
HNSC	TAF7L	65.4447	2.16718	3.34091e-20	Up
HNSC	MYL3	145.149	-2.2048	9.62863e-20	Down
HNSC	SMC1B	176.833	2.15697	1.35993e-19	Up
HNSC	TNNC2	1011.08	-2.22975	1.44349e-19	Down
HNSC	TNNI2	1738.6	-2.04362	1.46456e-19	Down
HNSC	PNMA5	42.6601	-2.37609	2.65785e-19	Down
HNSC	DDX25	12.2019	2.04127	5.9674e-18	Up
HNSC	SCGB2A2	10.6043	-3.72697	9.96059e-18	Down
HNSC	TCAP	2294.45	-2.23486	1.04989e-17	Down
HNSC	MB	3248.29	-2.13435	1.25624e-17	Down
HNSC	NEFH	417.508	2.05296	1.8782e-17	Up
HNSC	KRT24	1471.7	2.51692	5.33801e-17	Up
HNSC	DRGX	7.52768	2.19601	5.68507e-17	Up
HNSC	C11orf85	14.1074	2.2578	1.09577e-16	Up
HNSC	FABP4	2963.38	-2.09098	2.7105e-16	Down
HNSC	CTCFL	37.0662	3.10794	6.00321e-16	Up
HNSC	MUSTN1	17.6645	-2.09267	1.21525e-15	Down
HNSC	SOX14	18.1719	4.23056	1.34635e-15	Up
HNSC	TNNC1	1741.27	-2.14967	1.98871e-15	Down
HNSC	SLN	1106.58	-2.19425	3.38899e-14	Down
HNSC	LMOD3	390.426	-2.00674	1.02313e-13	Down
HNSC	SERPINA12	23.2484	-2.01724	8.33496e-13	Down
HNSC	WIF1	109.055	2.28858	9.08941e-13	Up
HNSC	MYL2	2342.79	-2.34691	1.43865e-12	Down
HNSC	ACTA1	8062.43	-2.10921	1.45838e-12	Down
HNSC	CCDC155	20.9758	2.0757	1.70006e-11	Up
HNSC	SHCBP1L	13.8396	2.71511	3.13452e-11	Up
HNSC	COX6A2	283.036	-2.1666	1.15775e-10	Down
HNSC	CSRP3	1539.63	-2.30975	3.09386e-10	Down
HNSC	NKX6-3	2.56114	2.02112	3.21946e-09	Up
HNSC	ZPBP2	8.8717	2.57625	1.11306e-08	Up
HNSC	MAGEC1	78.058	-2.60043	7.34764e-07	Down
HNSC	SLC5A7	3.62549	2.07215	8.74786e-07	Up
HNSC	CSH2	0.986058	2.09949	1.39772e-06	Up
HNSC	TGIF2LX	1.20633	-3.19302	8.29569e-06	Down
HNSC	ZIC3	1.51567	2.09854	4.9497e-05	Up
HNSC	FEZF2	1.61334	2.51553	5.86616e-05	Up
HNSC	DCAF4L2	3.60572	-2.83872	7.48934e-05	Down
HNSC	MAGEB1	4.67707	-3.01055	9.54494e-05	Down
HNSC	PRORY	0.856405	2.37684	0.00274387	Up

## Sheet: KIRC
Cancer	gene	baseMean	log2FoldChange	padj	Change
KIRC	MYBL2	426.817	2.10413	1.43144e-113	Up
KIRC	UBE2C	463.88	2.18431	1.28301e-98	Up
KIRC	C19orf80	143.193	3.7109	2.17317e-74	Up
KIRC	KREMEN2	26.5754	2.26689	2.34838e-73	Up
KIRC	TNNT1	155.749	3.83157	4.43662e-73	Up
KIRC	PAEP	140.608	5.07473	1.99633e-68	Up
KIRC	PTPRH	209.297	3.14875	3.79553e-61	Up
KIRC	AQP6	335.742	-4.37066	1.11075e-59	Down
KIRC	OTX1	13.5742	3.10659	3.49797e-55	Up
KIRC	ZIC2	23.9926	3.93578	1.05953e-54	Up
KIRC	MFI2	592.042	2.30764	6.33181e-54	Up
KIRC	PADI3	67.2557	3.5467	1.84996e-53	Up
KIRC	HEPACAM2	81.7902	-4.43782	2.06328e-53	Down
KIRC	HMGA2	52.8946	3.21152	7.06451e-53	Up
KIRC	RHCG	641.191	-4.32366	8.13554e-53	Down
KIRC	PPP2R2C	195.951	2.8638	1.84285e-52	Up
KIRC	CIDEC	76.5336	3.50639	2.26086e-51	Up
KIRC	IGF2BP3	164.767	2.81688	2.58491e-51	Up
KIRC	SAA1	3428.81	3.94942	3.88982e-49	Up
KIRC	PI3	93.4156	3.11211	4.28184e-47	Up
KIRC	RUFY4	70.2923	2.10232	8.79947e-47	Up
KIRC	POU2AF1	329.904	2.29563	2.62041e-46	Up
KIRC	SAA2	677.985	3.77433	4.60415e-46	Up
KIRC	CLMP	408.37	2.48569	6.57192e-44	Up
KIRC	CXCL13	417.419	2.40159	2.1235e-43	Up
KIRC	INHBE	225.47	2.29151	1.95888e-42	Up
KIRC	ITPKA	186.957	2.24326	2.20824e-42	Up
KIRC	IGLL5	2513.69	2.66975	5.22872e-42	Up
KIRC	CD79A	407.359	2.22438	9.06359e-42	Up
KIRC	IGFBP1	2046.33	3.39568	1.33812e-41	Up
KIRC	CPNE7	226.288	2.14623	2.33373e-41	Up
KIRC	FCRL5	185.442	2.41637	6.93222e-41	Up
KIRC	DQX1	10.8612	2.38473	2.35821e-40	Up
KIRC	GOLGA6L2	21.171	3.81128	1.0243e-39	Up
KIRC	RTL1	10.0128	4.82221	1.93542e-39	Up
KIRC	COL7A1	584.11	2.1348	2.41205e-39	Up
KIRC	GGT6	167.04	-2.88359	2.6655e-39	Down
KIRC	HS3ST3A1	50.3574	2.16688	4.24421e-38	Up
KIRC	TMEM213	459.883	-3.51703	1.34668e-37	Down
KIRC	FOXB1	5.72491	2.55869	3.78962e-37	Up
KIRC	CDHR4	13.1907	2.31673	7.32506e-37	Up
KIRC	MUC17	31.6298	3.36186	8.89005e-37	Up
KIRC	FDCSP	49.1419	4.39414	1.04914e-36	Up
KIRC	ATP6V0A4	377.446	-3.3131	1.23802e-36	Down
KIRC	C11orf86	130.678	2.80472	1.57926e-36	Up
KIRC	KLK1	455.957	-3.89843	1.8105e-36	Down
KIRC	IL6	518.507	2.40307	2.20106e-36	Up
KIRC	MZB1	618.797	2.26612	8.97734e-36	Up
KIRC	SLC26A7	292.165	-2.55436	9.70113e-36	Down
KIRC	TAC3	4.68039	2.45596	9.80641e-36	Up
KIRC	LHX2	13.4425	2.1823	2.76756e-35	Up
KIRC	APOC3	52.9473	3.53506	1.89596e-34	Up
KIRC	PANX2	129.356	2.26944	4.5187e-34	Up
KIRC	PRSS3	19.8864	2.44792	5.49522e-34	Up
KIRC	MUC13	240.505	2.16847	1.11762e-33	Up
KIRC	FOXI1	121.243	-4.50285	1.1642e-33	Down
KIRC	SFTPB	70.788	-2.9197	2.12749e-32	Down
KIRC	C6orf141	83.8501	2.02423	2.92245e-32	Up
KIRC	NIPAL4	33.2697	2.24153	3.65374e-32	Up
KIRC	ORM1	28.4917	3.00245	6.81173e-32	Up
KIRC	CLCNKB	334.423	-2.51338	8.57318e-32	Down
KIRC	TBX5	53.0366	3.26784	1.27465e-31	Up
KIRC	HS6ST3	101.755	-2.32327	1.35276e-31	Down
KIRC	CPA4	296.495	2.56046	3.32653e-31	Up
KIRC	NUPR1L	17.9246	-3.49221	3.60668e-31	Down
KIRC	WISP2	437.713	2.24711	4.0592e-31	Up
KIRC	FAM92B	10.3616	2.25745	5.85357e-31	Up
KIRC	CALY	9.63285	2.05529	2.54732e-30	Up
KIRC	PRKCG	6.95822	2.23862	3.7316e-30	Up
KIRC	STAC2	1138.12	-2.90662	9.48545e-30	Down
KIRC	S100G	11.0052	4.15711	1.14027e-29	Up
KIRC	ATP6V0D2	326.254	-2.65951	2.93592e-29	Down
KIRC	ATP6V1B1	303.448	-2.20227	5.56856e-29	Down
KIRC	GCKR	25.5208	2.3379	5.5791e-29	Up
KIRC	ONECUT2	80.3194	2.16177	8.16128e-29	Up
KIRC	SLC38A5	878.357	2.08409	8.86181e-29	Up
KIRC	APCDD1L	288.795	2.21121	4.99553e-28	Up
KIRC	CDH15	37.7671	2.02329	7.13326e-28	Up
KIRC	TCN1	24.4081	2.40735	1.63135e-27	Up
KIRC	SAA2-SAA4	127.228	3.82853	2.09867e-27	Up
KIRC	PVALB	244.041	-3.07272	4.27148e-27	Down
KIRC	SAA4	18.997	2.97318	5.84926e-27	Up
KIRC	SLC4A1	385.022	-2.60841	8.95766e-27	Down
KIRC	CTSE	241.69	2.08381	1.03465e-26	Up
KIRC	ANKFN1	11.5176	2.24316	2.30793e-26	Up
KIRC	KRT25	13.3885	2.78661	2.73406e-26	Up
KIRC	ZP1	48.1344	2.05996	2.92824e-26	Up
KIRC	TRIM50	42.4111	-2.06451	7.2384e-26	Down
KIRC	MMP12	39.0462	2.31759	7.33504e-26	Up
KIRC	APOA4	5.4246	4.84045	7.58086e-26	Up
KIRC	C20orf141	2.03227	3.1724	8.44033e-26	Up
KIRC	HP	2452.83	2.96512	8.68454e-26	Up
KIRC	GAS2L2	22.1633	2.42372	8.91216e-26	Up
KIRC	LBP	2985.2	2.94381	1.37435e-25	Up
KIRC	CST2	14.9083	2.01233	2.14287e-25	Up
KIRC	IL20RB	1600.69	2.14366	2.17078e-25	Up
KIRC	C10orf90	8.176	2.07542	4.34257e-25	Up
KIRC	WFDC5	26.0316	3.48284	5.36337e-25	Up
KIRC	DMRT3	11.2095	2.98485	6.4184e-25	Up
KIRC	DMRT2	60.1084	-2.87731	1.10919e-24	Down
KIRC	TMPRSS11E	19.5932	-3.38662	2.36473e-24	Down
KIRC	PLA2G4F	67.5638	-2.84633	3.02805e-24	Down
KIRC	BSND	48.3437	-3.77096	3.06189e-24	Down
KIRC	ATP6V1G3	62.5804	-5.27214	3.23114e-24	Down
KIRC	ADAM7	15.6964	2.50592	3.42138e-24	Up
KIRC	MMP13	27.4878	2.971	4.15076e-24	Up
KIRC	BARX1	12.0193	2.40803	5.12147e-24	Up
KIRC	FGA	3334.86	2.77509	5.26628e-24	Up
KIRC	KLF17	3.18048	2.53148	6.6574e-24	Up
KIRC	NEUROD4	3.4302	4.04505	7.30447e-24	Up
KIRC	KLK4	96.0971	-3.56465	9.32932e-24	Down
KIRC	SLAMF9	6.11508	2.08897	1.27489e-23	Up
KIRC	SSX1	3.53589	3.86743	1.77757e-23	Up
KIRC	UCN2	6.20642	2.09665	2.05435e-23	Up
KIRC	ANKRD18B	10.3085	2.34642	2.11702e-23	Up
KIRC	REG3G	60.3752	3.01151	2.22249e-23	Up
KIRC	PLA2G2A	65.4075	2.59125	2.79989e-23	Up
KIRC	UNC93A	64.1954	2.74428	3.08379e-23	Up
KIRC	ACTL8	4.24305	3.36328	3.64197e-23	Up
KIRC	UGT1A10	85.2331	2.89564	5.01734e-23	Up
KIRC	EPS8L3	323.524	2.27529	5.05243e-23	Up
KIRC	MTTP	227.316	2.19445	9.4531e-23	Up
KIRC	SCNN1G	202.1	2.43064	1.19691e-22	Up
KIRC	GJB4	23.6181	2.15125	1.21016e-22	Up
KIRC	EDN3	10.4282	2.45408	2.10916e-22	Up
KIRC	KRT39	3.03816	2.30891	2.85934e-22	Up
KIRC	ATP2B3	9.17581	2.16162	3.57793e-22	Up
KIRC	ANXA8	9.99979	2.50555	7.05555e-22	Up
KIRC	DMBX1	5.53192	2.33611	8.27958e-22	Up
KIRC	F2	315.208	2.39267	9.83313e-22	Up
KIRC	CHAT	9.11344	3.53945	1.09704e-21	Up
KIRC	NMRK2	72.0098	-3.04218	1.47105e-21	Down
KIRC	LECT1	8.34969	-2.09683	5.26761e-21	Down
KIRC	ITIH1	54.9884	2.07767	6.96749e-21	Up
KIRC	SBSN	10.7439	2.46923	9.09942e-21	Up
KIRC	SLN	72.2929	2.50948	9.9621e-21	Up
KIRC	DUSP13	3.18064	2.2766	2.27176e-20	Up
KIRC	KRTAP5-8	17.3069	-2.08169	2.72181e-20	Down
KIRC	C10orf99	1128.09	2.37352	4.42697e-20	Up
KIRC	PAGE2	1.87965	2.72673	5.0384e-20	Up
KIRC	GJB6	12.119	2.12619	5.38899e-20	Up
KIRC	KLK15	12.107	-4.12699	6.77762e-20	Down
KIRC	CPN2	293.88	2.44419	1.18059e-19	Up
KIRC	ZAN	16.8973	2.16365	1.18059e-19	Up
KIRC	NKX2-8	2.51519	3.33885	1.37368e-19	Up
KIRC	KERA	3.85681	2.23132	2.37987e-19	Up
KIRC	ZIC4	6.773	2.14547	3.23334e-19	Up
KIRC	NKX2-5	8.42461	2.62512	3.31965e-19	Up
KIRC	RAB25	172.269	-2.18709	4.29997e-19	Down
KIRC	KRT78	4.19607	2.16749	4.46024e-19	Up
KIRC	UMOD	368.043	-2.73739	4.58095e-19	Down
KIRC	CWH43	68.68	-2.01574	6.15906e-19	Down
KIRC	SLC18A3	90.5458	3.22771	6.41342e-19	Up
KIRC	C11orf44	0.854744	2.05343	1.39163e-18	Up
KIRC	ZIC5	11.7443	2.62043	2.10207e-18	Up
KIRC	MAGEB2	2.83671	4.30618	2.18045e-18	Up
KIRC	GRHL2	91.5507	-2.11212	3.70684e-18	Down
KIRC	AKR1B10	177.333	2.065	4.1256e-18	Up
KIRC	TEX19	3.87581	2.07968	5.36268e-18	Up
KIRC	RP11-812E19.9	7.77138	2.2074	8.46212e-18	Up
KIRC	FAM83A	11.5768	2.01929	1.43424e-17	Up
KIRC	TCEAL2	75.8746	-2.04939	2.72483e-17	Down
KIRC	KRT34	3.04391	2.35053	4.4126e-17	Up
KIRC	TERT	20.2246	2.01245	8.45502e-17	Up
KIRC	ZNF280A	1.96945	2.67713	1.27885e-16	Up
KIRC	NKX2-2	3.71165	2.14757	2.59499e-16	Up
KIRC	RHBG	80.5205	-2.38656	2.84866e-16	Down
KIRC	CLDN8	116.227	-3.21153	3.0362e-16	Down
KIRC	GCGR	43.2403	-2.47984	3.07488e-16	Down
KIRC	SPANXB2	2.17277	3.16898	3.90195e-16	Up
KIRC	IGFN1	224.789	2.17972	5.67959e-16	Up
KIRC	HOXB13	63.169	2.38497	6.51771e-16	Up
KIRC	STXBP5L	11.4618	-2.05044	1.66583e-15	Down
KIRC	ZIC1	8.42537	2.05613	1.91197e-15	Up
KIRC	SOX1	5.60678	2.6532	2.57371e-15	Up
KIRC	ERVV-2	9.88461	2.25311	4.86572e-15	Up
KIRC	FETUB	5.14156	2.54788	5.60641e-15	Up
KIRC	FCRL4	1.96659	2.02593	5.88897e-15	Up
KIRC	HPR	25.2127	2.13368	6.40722e-15	Up
KIRC	HHATL	145.493	-2.60614	6.90495e-15	Down
KIRC	GATA4	8.05547	2.18775	9.11384e-15	Up
KIRC	IL22RA2	2.94036	2.18647	1.44314e-14	Up
KIRC	RTP3	6.25242	2.12796	3.44417e-14	Up
KIRC	HAO1	3.84836	2.50131	3.65333e-14	Up
KIRC	LHX9	18.4642	-2.26683	4.08283e-14	Down
KIRC	CT45A10	1.75058	4.06577	5.37746e-14	Up
KIRC	GUCA1C	2.08629	2.34914	9.03969e-14	Up
KIRC	SYT10	28.6401	-2.20367	3.47047e-13	Down
KIRC	MMP27	1.25001	2.62589	9.12314e-13	Up
KIRC	PDCL2	1.45338	2.20802	9.60135e-13	Up
KIRC	KLK11	4.78364	2.16753	9.95446e-13	Up
KIRC	GPRC6A	9.65449	-3.76815	1.19248e-12	Down
KIRC	AHSG	15.6285	2.21771	1.87057e-12	Up
KIRC	IVL	4.90527	2.21595	3.33265e-12	Up
KIRC	PIP	10.4729	-2.04684	4.87697e-12	Down
KIRC	KRTAP2-3	4.92016	2.15777	7.80382e-12	Up
KIRC	NR0B2	27.9661	-2.31756	8.08949e-12	Down
KIRC	REG3A	2.7391	2.17306	1.01106e-11	Up
KIRC	OR4C6	1.13506	2.84948	2.31118e-11	Up
KIRC	MAGEC2	3.06809	3.54211	5.2632e-11	Up
KIRC	PRAC2	3.82086	2.13684	5.40387e-11	Up
KIRC	APCS	29.9194	2.32017	7.33145e-11	Up
KIRC	KLK3	17.1792	-2.21933	1.86974e-10	Down
KIRC	LRRC52	3.18553	-2.98012	1.87603e-10	Down
KIRC	C10orf71	3.06785	-2.50836	3.35992e-10	Down
KIRC	MAGEA4	1.72308	3.49975	5.13109e-10	Up
KIRC	LHX3	0.840885	2.19025	5.18788e-10	Up
KIRC	DSCR8	2.41943	2.92603	1.22524e-09	Up
KIRC	PASD1	1.30588	3.11724	2.06703e-09	Up
KIRC	CRABP1	22.5527	2.04975	2.31261e-09	Up
KIRC	CASP14	35.5732	-2.69612	2.57823e-09	Down
KIRC	GALP	1.01054	2.0357	1.39755e-08	Up
KIRC	RP11-477N12.3	239.918	2.06032	1.55566e-08	Up
KIRC	GABRG2	1.1977	2.05153	2.06774e-08	Up
KIRC	DSCR4	1.27101	2.40881	1.38165e-07	Up
KIRC	ANKRD60	0.710621	2.44947	1.73281e-07	Up
KIRC	LIN28B	0.936657	2.29538	1.76565e-06	Up
KIRC	LUZP4	0.563362	2.01521	2.05706e-06	Up
KIRC	SP9	0.640911	2.18229	3.04427e-06	Up
KIRC	CSN3	0.757859	2.00367	3.30717e-06	Up
KIRC	PAGE1	0.675326	2.05851	6.52588e-06	Up
KIRC	NXPH2	4.51493	-2.00124	2.57222e-05	Down
KIRC	ODAM	4.16017	-2.00548	6.79641e-05	Down
KIRC	AJ239318.1	1.15048	2	0.00196166	Up

## Sheet: KIRP
Cancer	gene	baseMean	log2FoldChange	padj	Change
KIRP	KIF18B	119.095	2.17332	2.39007e-54	Up
KIRP	MYBL2	359.676	2.20094	4.50377e-53	Up
KIRP	RRM2	482.422	2.13921	2.55727e-52	Up
KIRP	HJURP	137.761	2.19887	4.71019e-52	Up
KIRP	KIF4A	149.441	2.00164	4.39527e-50	Up
KIRP	CENPF	536.621	2.08386	2.39337e-49	Up
KIRP	KIF14	70.0157	2.34054	1.5124e-48	Up
KIRP	TOP2A	1051.84	2.23308	1.59219e-48	Up
KIRP	CDCA2	79.0337	2.31084	1.72607e-47	Up
KIRP	KIF20A	225.056	2.01349	9.59397e-45	Up
KIRP	DEPDC1	63.6251	2.16011	2.26645e-43	Up
KIRP	ASPM	168.652	2.37533	1.81693e-42	Up
KIRP	CKAP2L	78.5383	2.02561	4.51039e-40	Up
KIRP	UBE2C	280.848	2.08853	1.65102e-39	Up
KIRP	CDC25C	41.7886	2.02782	1.14562e-38	Up
KIRP	MGAT5B	32.1311	3.00445	5.43762e-33	Up
KIRP	PSCA	69.0083	3.61849	4.33935e-31	Up
KIRP	ZIC2	25.275	5.4973	6.39134e-31	Up
KIRP	TCN1	132.725	3.38774	1.86401e-30	Up
KIRP	CXCL13	96.5821	3.51832	1.35019e-28	Up
KIRP	CRP	42.4764	4.01614	4.03736e-27	Up
KIRP	NCCRP1	30.0296	2.68434	2.0925e-25	Up
KIRP	FAM83A	25.1679	3.55892	2.82859e-25	Up
KIRP	PADI3	26.1055	3.517	3.29408e-25	Up
KIRP	IGF2BP3	77.9109	3.15139	4.00303e-25	Up
KIRP	PREX2	267.641	2.0304	7.69489e-25	Up
KIRP	NEB	285.309	2.13459	1.22187e-24	Up
KIRP	RYR2	62.7449	2.01792	2.28436e-24	Up
KIRP	UPK2	21.2605	2.39632	3.31593e-24	Up
KIRP	TMEM105	11.4496	3.39784	2.26975e-23	Up
KIRP	CP	774.949	2.69131	1.09285e-22	Up
KIRP	FOXF2	30.1944	2.3687	1.13794e-22	Up
KIRP	HHIPL2	13.9754	2.60687	2.49959e-22	Up
KIRP	GPX2	201.89	2.92486	4.82654e-22	Up
KIRP	TMEM40	13.7036	2.90904	8.64353e-22	Up
KIRP	SLITRK6	19.3742	5.22644	2.23718e-21	Up
KIRP	PLEKHS1	10.8084	2.88865	4.55892e-21	Up
KIRP	GNG4	54.3508	2.41316	1.99268e-20	Up
KIRP	SLC30A3	11.7814	2.61256	2.11e-20	Up
KIRP	HP	134.123	3.29315	5.98466e-19	Up
KIRP	SHOX2	22.2278	2.78316	4.98711e-18	Up
KIRP	IGLON5	25.2376	2.17623	6.09108e-18	Up
KIRP	STRA6	115.689	2.35789	1.94567e-17	Up
KIRP	ERN2	11.9452	2.26815	2.16307e-17	Up
KIRP	CA9	824.924	2.45411	2.78892e-17	Up
KIRP	KCNJ1	133.497	-2.83969	5.66108e-17	Down
KIRP	FIBCD1	62.9492	2.6111	1.57237e-16	Up
KIRP	KCNK12	10.9868	2.01922	1.76567e-16	Up
KIRP	FOXA1	16.8114	2.6336	1.92956e-16	Up
KIRP	GJB5	42.55	2.17615	2.34683e-16	Up
KIRP	TMOD1	205.753	2.01131	3.78201e-16	Up
KIRP	ZNF648	6.4771	2.59045	9.61183e-16	Up
KIRP	ZIC5	11.3595	4.87273	3.55589e-15	Up
KIRP	SMPX	4.97075	4.03331	1.02698e-14	Up
KIRP	DHRS2	81.3332	2.25182	1.32763e-14	Up
KIRP	EN1	24.1233	2.84207	2.18725e-14	Up
KIRP	CYP4F8	4.65926	3.93185	2.53066e-14	Up
KIRP	ALDH3B2	20.6736	3.2865	2.65211e-14	Up
KIRP	TSLP	162.105	-2.02736	3.83424e-14	Down
KIRP	OTX1	17.2005	2.57401	3.83777e-14	Up
KIRP	XPNPEP2	259.123	2.23566	4.00989e-14	Up
KIRP	B4GALNT4	165.442	2.31302	5.13231e-14	Up
KIRP	TBX4	9.75352	2.39954	5.689e-14	Up
KIRP	PROM2	330.101	2.14585	7.88728e-14	Up
KIRP	PAEP	31.7601	3.48701	8.09775e-14	Up
KIRP	CASP14	32.0401	5.2612	1.63203e-13	Up
KIRP	PRSS3	7.81365	2.21264	2.16471e-13	Up
KIRP	ALDOB	1244.62	2.19119	4.5562e-13	Up
KIRP	UPK1A	7.1723	2.22277	4.94392e-13	Up
KIRP	CHP2	4.2552	2.9654	5.54647e-13	Up
KIRP	SLC6A11	4.81976	2.31106	9.45633e-13	Up
KIRP	C17orf99	8.38135	2.0992	1.01335e-12	Up
KIRP	ZP1	10.3222	2.30801	1.48512e-12	Up
KIRP	KLK10	30.8129	2.10248	2.27015e-12	Up
KIRP	GATA4	5.9775	2.61086	5.58435e-12	Up
KIRP	UGT1A8	23.0153	3.46889	6.19475e-12	Up
KIRP	LBP	54.4211	2.33623	7.04328e-12	Up
KIRP	INA	21.1753	2.14032	7.04328e-12	Up
KIRP	CLDN8	41.2713	-3.69039	7.68636e-12	Down
KIRP	ANXA8	4.51494	2.7333	9.2109e-12	Up
KIRP	ADAM7	96.6597	2.73031	1.65865e-11	Up
KIRP	AQP2	64.2638	-2.80473	1.85859e-11	Down
KIRP	TMEM213	336.054	-2.12666	1.91977e-11	Down
KIRP	HAPLN1	35.0602	2.74619	2.83458e-11	Up
KIRP	CCDC177	1.68185	2.33585	5.88129e-11	Up
KIRP	CACNA1S	4.68278	2.12926	7.16919e-11	Up
KIRP	LMO1	11.0479	2.09452	7.23679e-11	Up
KIRP	FOXA2	15.6839	2.66009	7.72443e-11	Up
KIRP	UGT1A1	9.03882	2.18437	8.89815e-11	Up
KIRP	KRT20	58.5018	2.6545	9.81514e-11	Up
KIRP	PLD5	43.9068	2.43828	1.83736e-10	Up
KIRP	SPINK1	60.9443	2.23617	5.34095e-10	Up
KIRP	C20orf141	2.13313	2.7468	6.91315e-10	Up
KIRP	S100A7	8.56803	3.51923	8.47112e-10	Up
KIRP	MS4A15	2.05575	3.16294	1.39458e-09	Up
KIRP	DKK4	3.40772	2.5108	1.42747e-09	Up
KIRP	ARL14	46.5982	2.43673	1.56236e-09	Up
KIRP	CREB3L3	72.8441	2.1511	1.57322e-09	Up
KIRP	CLCA2	13.754	2.11185	2.81055e-09	Up
KIRP	KRT16	57.5426	2.28471	3.08065e-09	Up
KIRP	OLFM4	35.2327	2.38612	4.1475e-09	Up
KIRP	TNNT1	232.973	2.10168	5.16019e-09	Up
KIRP	TFF1	7.45917	3.92546	6.38202e-09	Up
KIRP	FXYD4	47.3021	-2.88808	8.54026e-09	Down
KIRP	CDH7	1.47138	2.6082	9.6612e-09	Up
KIRP	KLK1	233.903	-2.41273	1.01646e-08	Down
KIRP	KLK3	22.4776	-2.87252	1.18966e-08	Down
KIRP	DMRT1	2.91388	2.67036	1.4092e-08	Up
KIRP	SLC30A10	1.85148	2.42598	1.60891e-08	Up
KIRP	MS4A8	4.34309	2.43534	2.36444e-08	Up
KIRP	CEACAM5	7.74548	2.58813	2.46334e-08	Up
KIRP	BRDT	1.57723	2.23055	2.56132e-08	Up
KIRP	MROH2A	22.0766	2.04031	2.63483e-08	Up
KIRP	ANKRD30B	2.48323	2.38971	3.07192e-08	Up
KIRP	FSTL5	3.3563	2.61	3.3515e-08	Up
KIRP	UTS2R	29.1854	-2.48683	4.90191e-08	Down
KIRP	HOXD13	3.89021	2.03181	7.22431e-08	Up
KIRP	KRT78	4.15039	2.2118	1.40259e-07	Up
KIRP	FDCSP	17.0754	2.89882	1.88614e-07	Up
KIRP	RTL1	1.94927	3.62288	2.08756e-07	Up
KIRP	GPR144	1.57123	2.05532	2.38776e-07	Up
KIRP	SST	859.618	2.25945	2.63222e-07	Up
KIRP	LCN15	1.55645	2.37052	2.80531e-07	Up
KIRP	TTC6	2.646	2.12772	3.13678e-07	Up
KIRP	TBX20	2.16199	2.83309	3.55794e-07	Up
KIRP	TTR	14.0616	-2.40441	3.8773e-07	Down
KIRP	FGL1	4.42528	2.39692	3.99821e-07	Up
KIRP	TERT	11.1071	2.35832	4.83214e-07	Up
KIRP	MAGEA3	4.86531	4.78758	4.83214e-07	Up
KIRP	FETUB	4.91888	2.01284	8.02955e-07	Up
KIRP	KLK8	2.6663	2.45601	8.4433e-07	Up
KIRP	MAGEC2	9.76	5.7341	8.46941e-07	Up
KIRP	GPR87	18.8276	2.09578	8.93123e-07	Up
KIRP	STMN2	9.39833	2.31859	9.83724e-07	Up
KIRP	KLK2	8.58454	-2.29914	1.22629e-06	Down
KIRP	MYH6	1.21323	2.48227	1.27869e-06	Up
KIRP	IL22RA2	2.5503	2.18394	1.33846e-06	Up
KIRP	KLK11	7.01426	2.10365	2.40894e-06	Up
KIRP	CSAG1	1.66436	2.82407	2.48633e-06	Up
KIRP	PAGE2	1.29042	2.36812	3.41091e-06	Up
KIRP	FCRL4	1.07349	2.29184	3.50687e-06	Up
KIRP	CHAT	0.863056	2.79616	3.69919e-06	Up
KIRP	MAGEA12	2.0317	3.607	3.93376e-06	Up
KIRP	SLC6A14	4.01127	2.43892	4.00153e-06	Up
KIRP	NMRK2	255.6	2.01387	4.32705e-06	Up
KIRP	IL36B	1.88921	2.40403	4.35654e-06	Up
KIRP	CTXN3	19.4585	-2.1874	5.03915e-06	Down
KIRP	OFCC1	1.69022	2.33806	5.40428e-06	Up
KIRP	GIP	1.2662	2.15558	7.21864e-06	Up
KIRP	UGT1A10	8.90027	2.81813	7.60588e-06	Up
KIRP	BSND	12.2298	-2.10176	7.64693e-06	Down
KIRP	SCNN1G	37.9395	2.11639	8.51922e-06	Up
KIRP	GTSF1L	0.788687	2.16817	9.51401e-06	Up
KIRP	MAGEC1	3.37892	4.30076	1.12557e-05	Up
KIRP	SDR16C5	5.09695	2.08887	1.16278e-05	Up
KIRP	ADAMTS20	1.681	2.12715	1.2197e-05	Up
KIRP	APCS	13.122	2.70077	1.2776e-05	Up
KIRP	C8orf74	2.42266	2.12312	1.68371e-05	Up
KIRP	ZIC3	4.57281	2.52972	1.75607e-05	Up
KIRP	TRIML2	2.79423	2.07045	2.13708e-05	Up
KIRP	PLA2G2F	2.7369	2.12129	4.75843e-05	Up
KIRP	NPPB	2.08689	2.20017	6.06385e-05	Up
KIRP	DMRT3	1.8859	2.198	6.62134e-05	Up
KIRP	SERPINB3	5.82007	2.95188	9.51894e-05	Up
KIRP	LDLRAD1	1.75471	2.00893	9.5999e-05	Up
KIRP	VAX1	1.34288	2.11534	0.000101992	Up
KIRP	CPLX2	52.7439	2.11997	0.000118213	Up
KIRP	SP9	1.33318	3.53997	0.000146031	Up
KIRP	CNBD1	0.813895	2.60506	0.000161206	Up
KIRP	FOXI3	0.869114	2.21182	0.000185871	Up
KIRP	CIDEA	1.67264	2.31363	0.00020788	Up
KIRP	C1orf94	0.652234	2.36159	0.000264067	Up
KIRP	PAGE1	1.11987	3.10271	0.000298461	Up
KIRP	FAM25A	1.32918	2.16683	0.000385488	Up
KIRP	POTEC	0.896086	2.61857	0.000437143	Up
KIRP	LHX8	1.15798	2.55816	0.000490327	Up
KIRP	SOX1	0.81907	2.16799	0.000669758	Up
KIRP	RAX	0.856744	2.19845	0.000916962	Up
KIRP	MAGEA6	1.70153	2.83031	0.000944898	Up
KIRP	ISL1	1.93222	2.00672	0.000976243	Up
KIRP	SERPINB4	3.08831	2.51658	0.00110376	Up
KIRP	RP11-477N12.3	0.975193	2.44971	0.00151098	Up
KIRP	RDH8	1.85611	2.07247	0.00172206	Up
KIRP	TLX3	0.946267	2.63996	0.0018604	Up
KIRP	IGFL1	1.64159	2.21773	0.00223221	Up
KIRP	PRSS38	0.724702	2.33723	0.00227818	Up
KIRP	GAGE1	0.991334	3.06777	0.00408147	Up
KIRP	GABRG2	1.42099	2.05629	0.00589086	Up
KIRP	MAGEA1	0.821098	2.58111	0.00734829	Up
KIRP	CSTL1	1.04547	2.35064	0.00920695	Up
KIRP	PASD1	0.475187	2.03524	0.0106469	Up
KIRP	TPTE	0.707268	2.66423	0.0115096	Up
KIRP	SPATA3	0.74513	2.3238	0.013624	Up
KIRP	MAGEA11	1.03024	2.8778	0.0164264	Up
KIRP	KRTAP4-1	0.785213	3.00874	0.0433558	Up

## Sheet: LIHC
Cancer	gene	baseMean	log2FoldChange	padj	Change
LIHC	MCM10	184.687	2.02213	2.94575e-74	Up
LIHC	SKA1	258.336	2.04332	2.55442e-68	Up
LIHC	MYBL2	1119.49	2.46185	9.43841e-67	Up
LIHC	BIRC5	1207.58	2.01266	7.52109e-65	Up
LIHC	RAD54L	119.165	2.02225	1.66405e-62	Up
LIHC	CDC20	934.094	2.10919	1.80949e-62	Up
LIHC	CCNE1	283.244	2.36965	6.57215e-58	Up
LIHC	UBE2C	758.881	2.00771	2.57137e-57	Up
LIHC	NAALADL1	317.196	2.4903	9.40776e-43	Up
LIHC	DMC1	22.6691	2.18889	4.76479e-41	Up
LIHC	HTR2B	147.292	-2.61599	1.60435e-40	Down
LIHC	RIBC2	62.1569	2.05361	3.86118e-37	Up
LIHC	SMC1B	55.1714	2.59223	3.89713e-35	Up
LIHC	SPARCL1	7513.82	-2.13096	2.68021e-32	Down
LIHC	AQP6	123.641	-3.64065	7.08081e-32	Down
LIHC	CHGA	35.7571	3.3754	1.00458e-31	Up
LIHC	TMEM252	39.8186	-3.75357	2.99363e-30	Down
LIHC	AFP	27136	3.62637	3.69187e-29	Up
LIHC	ANKFN1	72.6978	-4.59874	2.0651e-27	Down
LIHC	RANBP3L	77.0496	-2.17042	8.96004e-27	Down
LIHC	CLIC3	69.4148	2.04445	9.29444e-26	Up
LIHC	CBLN4	116.531	-3.20361	9.50742e-26	Down
LIHC	RIPPLY3	35.7707	2.17911	1.34957e-25	Up
LIHC	PNCK	131.555	3.65572	2.01306e-24	Up
LIHC	ZNF385D	238.085	-2.68503	5.13539e-24	Down
LIHC	PLEKHS1	31.1243	2.69102	1.58438e-23	Up
LIHC	HMGA2	90.9368	3.43181	1.73929e-22	Up
LIHC	DUSP9	1360.25	2.17993	1.98139e-22	Up
LIHC	TUSC5	8.94984	-3.63756	7.66632e-22	Down
LIHC	LUZP2	28.232	-2.88378	3.2345e-21	Down
LIHC	RASGRF1	87.7732	-2.22907	2.70494e-20	Down
LIHC	ADCY8	52.2627	-3.80596	2.7564e-20	Down
LIHC	KIRREL2	7.22708	2.62684	3.84294e-20	Up
LIHC	C1QTNF3	846.353	-2.06296	7.57228e-20	Down
LIHC	DDN	7.37275	2.06373	1.04452e-19	Up
LIHC	CDH18	6.26382	4.30543	1.12392e-19	Up
LIHC	GRIA2	8.05393	3.4611	1.64393e-19	Up
LIHC	CACNA1I	69.389	-2.64781	2.12767e-19	Down
LIHC	RSPO2	49.9104	-3.08141	6.62985e-19	Down
LIHC	PROKR1	7.97691	2.52632	6.70373e-19	Up
LIHC	ASB11	5.11632	2.56857	6.79969e-19	Up
LIHC	LGALS14	23.2338	6.39705	1.10139e-18	Up
LIHC	ALDH3A1	7889.06	-2.9067	2.73514e-18	Down
LIHC	DMBT1	39.9435	2.72727	3.99468e-18	Up
LIHC	CDH22	70.4444	-3.76413	6.05784e-18	Down
LIHC	ZNF556	12.3677	2.15667	2.04084e-17	Up
LIHC	GRIK2	29.1927	2.47195	2.41629e-17	Up
LIHC	ZNF695	14.9467	2.38924	4.82492e-17	Up
LIHC	COL22A1	193.732	2.49858	5.44677e-17	Up
LIHC	GPR110	12.6481	-2.87941	5.4717e-17	Down
LIHC	CYP1A1	2975.12	-2.61753	1.09339e-16	Down
LIHC	COL2A1	753.313	3.51496	1.60943e-16	Up
LIHC	SLC14A2	35.8998	-2.42663	1.79251e-16	Down
LIHC	SLC7A10	63.9288	2.78785	2.59595e-16	Up
LIHC	TUBAL3	3.00832	3.18356	2.71252e-16	Up
LIHC	TWIST2	29.6063	-2.05294	2.92543e-16	Down
LIHC	TKTL1	19.5694	2.21224	3.34001e-16	Up
LIHC	TUBA3C	150.237	4.30299	4.91031e-16	Up
LIHC	EFHC2	9.25159	2.27314	5.02426e-16	Up
LIHC	SH3GL3	27.2327	-3.9678	1.51127e-15	Down
LIHC	MT1B	45.0115	-5.03697	1.95554e-15	Down
LIHC	CXCL17	70.5701	2.15664	2.10437e-15	Up
LIHC	ART5	15.0735	2.28021	3.61499e-15	Up
LIHC	MAGEA8	22.1922	3.28014	4.7383e-15	Up
LIHC	RGSL1	118.955	-2.68161	1.02129e-14	Down
LIHC	KBTBD12	5.38632	2.55027	1.03502e-14	Up
LIHC	CYP1A2	3480.92	-2.64331	5.61438e-14	Down
LIHC	ACTN2	442.249	-2.09354	9.90492e-14	Down
LIHC	SAGE1	5.73143	4.36698	1.05043e-13	Up
LIHC	CXCL5	205.31	2.6128	1.07279e-13	Up
LIHC	SLC30A2	172.458	-2.31134	1.3085e-13	Down
LIHC	GRPR	53.2624	-2.12467	1.38678e-13	Down
LIHC	HEPACAM	425.812	-2.85735	1.56576e-13	Down
LIHC	CDH10	7.27351	3.71551	1.93931e-13	Up
LIHC	PITX2	17.8067	3.057	2.83076e-13	Up
LIHC	CYP19A1	36.3343	2.24504	3.68775e-13	Up
LIHC	TDRD5	15.3224	2.74097	4.36651e-13	Up
LIHC	SI	7.24707	3.66069	4.409e-13	Up
LIHC	CYP3A4	57751.5	-2.30315	4.6562e-13	Down
LIHC	NTS	1090.25	2.97451	4.6562e-13	Up
LIHC	HAVCR1	42.6272	2.22277	6.9938e-13	Up
LIHC	PLAC1	2.9595	2.29245	1.22146e-12	Up
LIHC	CPA2	16.5491	3.20358	1.7093e-12	Up
LIHC	PRSS21	12.5233	2.06682	1.76362e-12	Up
LIHC	MEP1A	450.319	2.40298	1.87106e-12	Up
LIHC	MAGEA4	12.9257	4.65929	1.93431e-12	Up
LIHC	PEBP4	27.582	-2.16059	2.32192e-12	Down
LIHC	PAGE4	948.008	-3.21851	2.46383e-12	Down
LIHC	HOXA11	14.952	2.43785	3.91607e-12	Up
LIHC	BRINP3	18.8125	2.90948	5.14155e-12	Up
LIHC	MROH2A	348.269	-2.03075	6.23578e-12	Down
LIHC	SLC22A12	536.453	-2.58816	9.7597e-12	Down
LIHC	INS-IGF2	27.6736	-3.27077	1.01396e-11	Down
LIHC	RBPJL	2.17711	2.05162	1.06186e-11	Up
LIHC	AGR2	426.476	2.62395	1.28213e-11	Up
LIHC	C1orf158	2.85458	2.64867	1.67636e-11	Up
LIHC	ARMC3	3.48368	2.20039	2.0924e-11	Up
LIHC	C15orf43	18.3928	-2.00119	2.67694e-11	Down
LIHC	CPA1	11.0023	2.65692	3.45929e-11	Up
LIHC	KLK4	24.0537	-3.05954	3.88304e-11	Down
LIHC	SLC6A14	11.3776	2.63028	4.68629e-11	Up
LIHC	TCP10	7.41136	2.21437	6.4033e-11	Up
LIHC	TEX15	7.07368	2.92265	8.64354e-11	Up
LIHC	SST	5.0137	4.70731	9.4293e-11	Up
LIHC	CHP2	20.9228	3.30411	1.01653e-10	Up
LIHC	TBX4	67.7123	-2.21319	1.24793e-10	Down
LIHC	P2RX2	6.68848	-2.22213	1.33552e-10	Down
LIHC	DPCR1	8.63654	-2.37573	1.71881e-10	Down
LIHC	CLEC2L	56.8428	2.6894	2.49625e-10	Up
LIHC	GFY	2.12722	2.26864	2.49859e-10	Up
LIHC	MAGEA10	8.69046	3.40258	4.6451e-10	Up
LIHC	SLITRK1	2.44197	3.30627	6.39164e-10	Up
LIHC	LIN28A	1.84553	2.48476	6.97595e-10	Up
LIHC	VCX3A	7.1907	2.65377	7.05975e-10	Up
LIHC	ANGPTL7	8.27677	-2.78841	7.23594e-10	Down
LIHC	CHST5	2.65662	2.35225	1.25721e-09	Up
LIHC	RPL10L	11.2446	2.28698	1.91062e-09	Up
LIHC	TCF24	2.524	2.4967	2.30979e-09	Up
LIHC	SLC6A2	483.471	-2.83938	2.53754e-09	Down
LIHC	CT45A10	2.70926	4.5263	2.98916e-09	Up
LIHC	RLN3	1.98619	2.6908	4.01833e-09	Up
LIHC	CLEC1B	28.0103	-2.06179	4.18156e-09	Down
LIHC	VCX3B	2.97666	2.21488	4.93746e-09	Up
LIHC	CKMT1B	21.3609	2.27027	5.01063e-09	Up
LIHC	OR7C1	1.66196	3.46275	6.43361e-09	Up
LIHC	GADL1	3.14571	-2.08856	6.54889e-09	Down
LIHC	FABP6	15.5923	2.1147	7.14124e-09	Up
LIHC	TCEAL5	1.31161	2.88578	1.00271e-08	Up
LIHC	LCN15	3.34781	2.08021	2.78781e-08	Up
LIHC	VCX	14.825	2.16059	3.42823e-08	Up
LIHC	IL31	1.11602	2.54555	3.70388e-08	Up
LIHC	REG3A	6729.05	-2.7566	4.05663e-08	Down
LIHC	CLPSL2	1.8828	2.30258	5.60136e-08	Up
LIHC	TFF2	46.2671	2.30365	7.59802e-08	Up
LIHC	FAM9A	3.75346	2.57812	1.02971e-07	Up
LIHC	CLPS	4.32271	4.36732	1.107e-07	Up
LIHC	SEMA3E	74.4008	2.17462	1.25999e-07	Up
LIHC	44818	6.9908	2.76803	1.37814e-07	Up
LIHC	PTF1A	3.21978	2.83149	1.40529e-07	Up
LIHC	CT55	3.12463	3.01424	1.90319e-07	Up
LIHC	SPINK4	4.81699	2.06828	4.19827e-07	Up
LIHC	ZNF280A	2.04292	2.39589	4.20804e-07	Up
LIHC	FOXG1	2.06137	3.31534	4.56331e-07	Up
LIHC	NR0B1	23.7204	2.47352	4.99062e-07	Up
LIHC	KHDC1L	1.17806	2.81297	5.11544e-07	Up
LIHC	HBE1	5.8976	2.08297	5.57183e-07	Up
LIHC	CXorf67	7.40876	2.5781	7.08116e-07	Up
LIHC	NKX2-5	2.86091	2.22696	7.51121e-07	Up
LIHC	CTNNA2	423.929	-2.03378	7.56312e-07	Down
LIHC	TMEM179	21.9922	2.00141	8.15511e-07	Up
LIHC	PRSS1	10.8361	2.73673	8.70266e-07	Up
LIHC	TMPRSS15	22.1774	2.51507	1.09461e-06	Up
LIHC	CDH12	30.3873	2.445	1.76934e-06	Up
LIHC	BRDT	3.98749	2.15492	1.90208e-06	Up
LIHC	POPDC3	56.8413	2.07447	1.99661e-06	Up
LIHC	SLC6A15	4.73493	2.58987	2.15252e-06	Up
LIHC	FGF4	1.97393	2.94546	2.74652e-06	Up
LIHC	GPR119	1.69444	2.37082	3.42293e-06	Up
LIHC	ZNF560	7.16208	2.41499	3.79336e-06	Up
LIHC	CCDC144NL	4.55102	2.34156	4.01726e-06	Up
LIHC	HOXB13	34.7388	2.14058	4.23215e-06	Up
LIHC	OFCC1	3.55311	2.26866	5.18246e-06	Up
LIHC	KRTAP19-5	1.4061	3.29164	9.71418e-06	Up
LIHC	SMR3A	3.81173	-4.83733	1.02823e-05	Down
LIHC	DLK1	2342.34	2.28708	1.3129e-05	Up
LIHC	RIPPLY2	5.91371	2.43564	1.50241e-05	Up
LIHC	HOXD11	1.91032	2.19622	1.68185e-05	Up
LIHC	OR51B4	0.912104	2.38861	2.72195e-05	Up
LIHC	MTNR1B	8.33374	2.48335	2.74192e-05	Up
LIHC	ZNF729	2.95539	2.24893	3.57125e-05	Up
LIHC	CT83	5.83389	2.78014	3.66463e-05	Up
LIHC	LHX8	1.33311	3.16456	3.82957e-05	Up
LIHC	NDST4	1.13387	2.25006	4.84239e-05	Up
LIHC	KRTAP20-4	1.53609	3.16562	5.28746e-05	Up
LIHC	ERVV-2	1.49026	2.47245	5.73932e-05	Up
LIHC	NELL1	2.65169	2.26051	6.11705e-05	Up
LIHC	GJA10	17.5555	2.17225	6.22849e-05	Up
LIHC	GABRA2	52.1958	2.27885	7.02177e-05	Up
LIHC	HTR2C	3.51638	2.14598	7.15084e-05	Up
LIHC	LIN28B	122.36	2.34412	8.04312e-05	Up
LIHC	ERVV-1	0.875252	2.43293	8.95058e-05	Up
LIHC	TMEM207	0.859785	2.36109	9.20562e-05	Up
LIHC	CT45A1	1.67598	3.3067	0.000114225	Up
LIHC	C11orf53	4.91721	2.06944	0.000117234	Up
LIHC	BAGE5	1.76264	2.41525	0.000118365	Up
LIHC	GPR50	1.55156	-2.42476	0.000166581	Down
LIHC	ADIPOQ	1.60243	-2.07991	0.000185527	Down
LIHC	ZNF735	3.99771	2.68126	0.000225659	Up
LIHC	VGLL2	1.75142	2.88794	0.000306812	Up
LIHC	MAGEB2	148.675	2.22514	0.000308702	Up
LIHC	ALX1	3.94184	2.5166	0.000379167	Up
LIHC	NAA11	42.1854	2.17916	0.000387008	Up
LIHC	TACR3	0.672391	2.2594	0.000399422	Up
LIHC	PASD1	1.24529	2.75675	0.000409958	Up
LIHC	KRTAP19-1	0.699064	2.47055	0.00041483	Up
LIHC	VCX2	0.745151	2.02257	0.000423774	Up
LIHC	EDDM3A	2.40299	-3.19498	0.000467964	Down
LIHC	CLPSL1	0.705913	2.38822	0.000736803	Up
LIHC	DCAF12L1	2.10615	2.20292	0.000758078	Up
LIHC	MAGEA9	1.03221	2.92747	0.000803477	Up
LIHC	HMX2	1.38728	2.01067	0.000845381	Up
LIHC	MAGEA11	17.7074	2.04476	0.00121827	Up
LIHC	BMP10	1.78309	-2.01259	0.001326	Down
LIHC	LUZP4	3.23339	2.26977	0.00137164	Up
LIHC	RHOXF2	2.94963	2.14139	0.00178005	Up
LIHC	TEX37	5.44585	2.04459	0.00405336	Up
LIHC	AADACL3	0.511453	2.08381	0.0041624	Up
LIHC	PPP1R3A	1.12256	3.10433	0.00523405	Up
LIHC	CST8	1.12934	2.69986	0.00549657	Up
LIHC	KRTAP20-2	0.781652	2.20834	0.00628288	Up
LIHC	DEFA5	1.11338	3.08894	0.0317415	Up
LIHC	CLCA1	0.562149	2.39559	0.0432126	Up

## Sheet: LUAD
Cancer	gene	baseMean	log2FoldChange	padj	Change
LUAD	C16orf89	11931.8	-2.65634	2.33817e-66	Down
LUAD	NTS	666.995	4.64497	2.02971e-62	Up
LUAD	SUSD2	9111.23	-2.3195	6.41203e-54	Down
LUAD	CTSV	460.547	2.03722	6.42297e-54	Up
LUAD	FSD1	43.8351	2.13905	3.82715e-53	Up
LUAD	UPK1B	230.711	4.34502	1.05791e-52	Up
LUAD	CEACAM8	28.8434	-3.27417	1.09955e-52	Down
LUAD	HSD17B6	1146.57	-2.03586	3.57071e-52	Down
LUAD	RSPO3	463.055	2.58578	5.07377e-52	Up
LUAD	CALB1	92.7634	3.34418	8.28666e-52	Up
LUAD	PCSK2	1170.57	-4.20284	2.36248e-51	Down
LUAD	PLA2G1B	210.632	-2.70241	2.48767e-51	Down
LUAD	CYP4B1	5036.38	-2.49806	7.70437e-50	Down
LUAD	GKN2	819.826	-3.59611	7.71445e-50	Down
LUAD	INSM1	54.3278	3.38835	4.91922e-49	Up
LUAD	RHCG	95.8435	3.21826	1.5072e-48	Up
LUAD	STXBP5L	36.4841	3.77739	2.50632e-47	Up
LUAD	CDH18	38.6748	4.50557	7.98154e-45	Up
LUAD	SCGB3A2	18268.2	-2.90311	1.28439e-43	Down
LUAD	SPX	136.481	2.9951	6.36102e-43	Up
LUAD	ZNF695	59.0674	2.05757	1.66416e-42	Up
LUAD	CHIA	739.76	-2.76718	4.19004e-42	Down
LUAD	GLDC	315.586	2.22772	9.47769e-41	Up
LUAD	ABCC2	1090.78	2.98272	2.04459e-40	Up
LUAD	HEPACAM2	107.754	3.21219	2.84945e-40	Up
LUAD	SCG3	59.453	2.55494	3.49959e-40	Up
LUAD	ELANE	25.5038	-2.52157	1.6041e-39	Down
LUAD	CST5	21.8695	-2.21562	2.69778e-39	Down
LUAD	SCGB3A1	14363.1	-2.93053	5.67396e-39	Down
LUAD	CPLX2	1195.2	4.38046	2.4491e-38	Up
LUAD	CACNA2D2	3059.37	-2.00487	3.75858e-38	Down
LUAD	REG4	136.142	-3.8729	2.40074e-37	Down
LUAD	LHX2	34.7709	2.37977	1.87304e-36	Up
LUAD	CD300LG	32.7435	-2.43224	2.52504e-36	Down
LUAD	TF	947.028	2.76948	2.59375e-36	Up
LUAD	CDH7	25.1428	3.16274	1.09343e-35	Up
LUAD	RAB3B	425.72	2.29396	2.11245e-35	Up
LUAD	MAGEB2	65.1939	5.47972	2.20334e-35	Up
LUAD	CLGN	337.798	2.02632	2.29524e-35	Up
LUAD	HOXD13	36.9647	5.10598	3.5077e-35	Up
LUAD	LIN28A	11.4016	3.8629	7.01933e-35	Up
LUAD	SH2D5	29.729	2.23766	3.05058e-34	Up
LUAD	PEBP4	1180.97	-2.26626	1.03343e-33	Down
LUAD	KHDC1L	15.8742	3.0993	2.31656e-33	Up
LUAD	DLX2	5.3272	2.87232	4.15124e-33	Up
LUAD	WNT16	33.4104	2.03219	5.92765e-33	Up
LUAD	EDN3	8.42027	-2.90101	1.17745e-32	Down
LUAD	DPYSL5	14.4341	3.60722	1.86877e-32	Up
LUAD	COL2A1	135.116	3.05271	2.01598e-32	Up
LUAD	PGC	71123.3	-3.37516	2.7448e-32	Down
LUAD	MYO18B	35.4133	2.71167	5.04794e-32	Up
LUAD	MAGEA10	117.904	4.75993	9.93006e-32	Up
LUAD	HIST1H3B	7.79544	2.18268	1.6389e-31	Up
LUAD	GNG4	575.318	2.34682	2.30689e-31	Up
LUAD	KLK2	7.16139	2.79388	2.79617e-31	Up
LUAD	SLC10A2	23.5257	-4.00617	3.19286e-31	Down
LUAD	GTSF1	149.121	2.22964	3.7638e-31	Up
LUAD	SLC6A15	63.9913	3.39974	6.94515e-31	Up
LUAD	CTCFL	7.5258	3.03821	1.03562e-30	Up
LUAD	HIST1H3C	6.25661	2.27415	2.3004e-30	Up
LUAD	KLK14	167.204	2.66817	2.5504e-30	Up
LUAD	CD207	623.013	-2.14281	7.82201e-30	Down
LUAD	SERPIND1	752.654	-2.38902	2.71179e-29	Down
LUAD	IGFBP1	68.8753	2.82426	4.45143e-29	Up
LUAD	CALCB	41.1327	2.52618	5.21824e-29	Up
LUAD	CASR	64.5587	-2.97317	6.88257e-29	Down
LUAD	AZU1	43.5955	-2.02383	3.03112e-28	Down
LUAD	NLRP11	20.4872	2.51773	6.43909e-28	Up
LUAD	GABRQ	27.4346	2.45339	6.85259e-28	Up
LUAD	ZMAT4	79.537	3.13591	7.79363e-28	Up
LUAD	LECT1	164.892	-3.65914	1.1901e-27	Down
LUAD	MS4A15	1091.18	-2.43814	1.33365e-27	Down
LUAD	DSG3	52.4862	2.80227	2.60136e-27	Up
LUAD	HOXD11	15.9291	3.94182	2.91245e-27	Up
LUAD	DPCR1	695.416	-2.27417	6.78636e-27	Down
LUAD	MYCN	247.295	2.1659	1.85879e-26	Up
LUAD	G6PC	5.39457	4.21047	1.89582e-26	Up
LUAD	IGF2BP1	447.042	2.81186	1.00148e-25	Up
LUAD	GBX2	11.3608	2.46627	1.31689e-25	Up
LUAD	CALML3	64.1322	2.82737	1.74617e-25	Up
LUAD	SLC30A10	7.98904	3.26076	2.14338e-25	Up
LUAD	WIF1	1542.17	-2.30799	2.71878e-25	Down
LUAD	A2ML1	65.7299	2.25356	4.03071e-25	Up
LUAD	MEGF11	196.467	-2.08971	4.44089e-25	Down
LUAD	CAV3	4.57718	-2.0373	9.84898e-25	Down
LUAD	PSG4	10.6704	4.23032	1.7158e-24	Up
LUAD	LBP	114.756	2.5856	2.07352e-24	Up
LUAD	PAH	194.848	2.63693	2.35001e-24	Up
LUAD	ADRA1A	14.5266	-2.01412	2.41686e-24	Down
LUAD	RIPPLY2	5.73521	3.80885	2.41686e-24	Up
LUAD	PI3	325.733	2.09162	2.82004e-24	Up
LUAD	SP9	12.9797	3.98779	5.38726e-24	Up
LUAD	HP	3993.79	-2.14113	4.36587e-23	Down
LUAD	KLK12	1128.83	3.11047	5.9377e-23	Up
LUAD	GAL	125.697	2.12497	6.06167e-23	Up
LUAD	REG1A	88.7046	-3.96303	7.64808e-23	Down
LUAD	TBR1	7.88205	2.46415	9.23381e-23	Up
LUAD	TM4SF20	12.7088	2.91854	9.33085e-23	Up
LUAD	KCNJ18	7.70654	4.21553	1.65585e-22	Up
LUAD	SOHLH1	5.36828	2.86542	2.07466e-22	Up
LUAD	S100A7	44.8926	2.9913	2.13552e-22	Up
LUAD	NT5C1A	14.4533	-2.16322	2.98441e-22	Down
LUAD	FOXD1	70.0815	2.10233	3.06715e-22	Up
LUAD	TAC1	17.1	3.86586	4.49841e-22	Up
LUAD	F11	64.7932	-2.05581	4.6999e-22	Down
LUAD	ALX1	18.2412	2.78658	6.37602e-22	Up
LUAD	MAGEA4	211.06	5.04645	8.63929e-22	Up
LUAD	HIST1H2AH	3.25765	2.25767	9.97185e-22	Up
LUAD	SEC14L3	27.8594	-2.13842	1.62674e-21	Down
LUAD	CYP4F3	617.454	2.33455	4.00202e-21	Up
LUAD	F2	33.7158	2.824	4.57814e-21	Up
LUAD	DSCR8	24.3575	4.08525	5.09091e-21	Up
LUAD	BEST3	6.70806	2.1271	8.27075e-21	Up
LUAD	FSTL5	37.3826	3.25464	9.25422e-21	Up
LUAD	IRX4	7.01245	3.01116	1.06073e-20	Up
LUAD	HOXA11	29.0651	2.62594	1.16196e-20	Up
LUAD	POPDC3	114.773	2.05611	2.03005e-20	Up
LUAD	MAGEC1	53.2649	3.35614	2.14473e-20	Up
LUAD	HMGCS2	160.797	-2.50888	2.23795e-20	Down
LUAD	AKR1C4	51.3724	2.43966	2.7932e-20	Up
LUAD	PRAP1	88.7751	2.16058	3.99986e-20	Up
LUAD	HHATL	30.4251	-2.19091	4.04154e-20	Down
LUAD	KIF1A	1867.86	2.49318	4.12634e-20	Up
LUAD	NKAIN2	47.8645	2.11004	4.6085e-20	Up
LUAD	OTX2	6.58783	3.92996	4.71443e-20	Up
LUAD	LINGO2	17.0004	2.02907	1.15472e-19	Up
LUAD	DDX53	9.31212	3.59439	1.43008e-19	Up
LUAD	SPANXB2	9.99453	3.94204	5.42143e-19	Up
LUAD	PRSS3	169.909	2.016	5.49007e-19	Up
LUAD	CLEC2L	31.849	2.26148	5.50709e-19	Up
LUAD	SHISA9	13.6539	2.40434	8.42099e-19	Up
LUAD	OTOG	5.47981	2.37364	8.45038e-19	Up
LUAD	SLC1A6	6.21442	2.14943	1.05157e-18	Up
LUAD	HBQ1	8.34764	2.16619	1.66234e-18	Up
LUAD	APOF	4.39346	2.04899	1.85771e-18	Up
LUAD	VAX1	9.05068	3.69202	1.94937e-18	Up
LUAD	TAC3	10.2345	2.16855	2.1163e-18	Up
LUAD	MYH6	5.95716	2.00753	2.71833e-18	Up
LUAD	KNG1	19.1406	2.26871	3.42883e-18	Up
LUAD	NKX2-3	11.7989	2.0043	6.16571e-18	Up
LUAD	PCSK1	710.698	2.19874	6.54413e-18	Up
LUAD	FGF5	10.4482	2.0511	1.19161e-17	Up
LUAD	PAQR9	3.13428	3.40444	2.01036e-17	Up
LUAD	RXFP2	5.20278	-2.22492	2.73119e-17	Down
LUAD	KCTD4	2.28967	2.36436	4.93906e-17	Up
LUAD	NBPF4	3.55754	2.77051	8.90907e-17	Up
LUAD	HMX2	4.00762	2.80271	9.57029e-17	Up
LUAD	CNTNAP4	13.1155	2.29256	1.01402e-16	Up
LUAD	CRABP1	111.322	2.03931	2.93593e-16	Up
LUAD	LIN28B	44.9249	3.99697	3.06868e-16	Up
LUAD	FOXG1	13.5211	2.91597	3.49012e-16	Up
LUAD	VGLL2	6.50596	3.55472	3.82966e-16	Up
LUAD	TUBA3C	9.30427	4.3125	4.08807e-16	Up
LUAD	PHOX2A	2.68251	2.83964	4.25629e-16	Up
LUAD	SELV	1.67815	3.0269	1.60962e-15	Up
LUAD	LHX1	32.0322	2.5978	2.02145e-15	Up
LUAD	MAGEA9	15.3159	4.70497	2.10056e-15	Up
LUAD	AFP	15.2234	2.38794	2.15062e-15	Up
LUAD	44818	3.76076	2.78621	3.63237e-15	Up
LUAD	SCGB1A1	7928.93	-2.07885	4.50709e-15	Down
LUAD	LCN15	12.6135	2.62147	5.60585e-15	Up
LUAD	SPDYC	13.1306	2.068	9.40212e-15	Up
LUAD	SALL3	25.9411	2.33299	1.05541e-14	Up
LUAD	FAM133A	241.457	2.19378	1.14667e-14	Up
LUAD	CTAG2	53.1709	4.19764	1.87537e-14	Up
LUAD	KLK6	470.203	2.21931	2.04876e-14	Up
LUAD	TEX15	44.3294	2.2405	2.35013e-14	Up
LUAD	FGF21	1.7313	2.64965	2.73195e-14	Up
LUAD	MDGA2	9.34558	2.70221	2.78787e-14	Up
LUAD	HOXB9	556.631	2.17262	4.84195e-14	Up
LUAD	CHRNA9	216.78	2.08257	6.50513e-14	Up
LUAD	CDH12	21.8553	2.17554	6.77575e-14	Up
LUAD	CASP14	28.3081	3.3194	7.87735e-14	Up
LUAD	SLC6A18	3.41573	-2.34264	8.10469e-14	Down
LUAD	NWD2	3.12615	2.42212	1.50689e-13	Up
LUAD	HBE1	7.57618	2.06552	1.85116e-13	Up
LUAD	TPH2	2.87193	2.00786	2.45076e-13	Up
LUAD	AKR1B10	4323.87	2.19624	2.81023e-13	Up
LUAD	GIP	6.12954	2.21403	3.17533e-13	Up
LUAD	SAGE1	8.59324	2.44829	4.06106e-13	Up
LUAD	UGT1A7	6.17746	2.41537	4.25495e-13	Up
LUAD	MAGEC2	136.582	3.20169	5.46857e-13	Up
LUAD	PAGE2	31.2005	3.48101	6.52305e-13	Up
LUAD	KCNH5	16.4312	2.62205	1.01665e-12	Up
LUAD	PRDM9	3.48858	3.12163	1.04962e-12	Up
LUAD	CGA	149.592	2.69711	1.49482e-12	Up
LUAD	MRGPRX3	1.20981	2.08153	2.38109e-12	Up
LUAD	UGT3A1	45.1121	3.22935	2.83644e-12	Up
LUAD	SLITRK1	6.9527	2.82052	3.30065e-12	Up
LUAD	INSL6	6.79976	2.10124	3.30528e-12	Up
LUAD	HOXA13	25.1161	2.3331	3.66996e-12	Up
LUAD	OR1F1	2.19645	2.50557	3.79571e-12	Up
LUAD	CALML5	39.9204	2.35119	5.08397e-12	Up
LUAD	CA10	137.101	-2.18112	5.18875e-12	Down
LUAD	HAND1	10.8488	-2.14465	5.96782e-12	Down
LUAD	GALR1	2.61883	2.2042	8.06122e-12	Up
LUAD	GFY	18.4942	2.04263	1.07542e-11	Up
LUAD	PAGE2B	8.11432	2.47393	1.8161e-11	Up
LUAD	WFDC5	10.8867	-2.16838	2.1496e-11	Down
LUAD	ASCL1	1640.84	2.26022	2.58235e-11	Up
LUAD	CT45A10	5.59897	3.27369	2.62002e-11	Up
LUAD	LRRTM3	6.05274	2.5917	3.52395e-11	Up
LUAD	PAGE5	7.00123	2.03485	4.11063e-11	Up
LUAD	HOXD12	2.11207	2.15493	5.80923e-11	Up
LUAD	SPANXC	2.41365	3.80968	7.84208e-11	Up
LUAD	NDST4	3.12155	2.4732	8.46018e-11	Up
LUAD	NBPF6	1.99399	2.44566	1.45365e-10	Up
LUAD	PAGE1	11.4156	3.08335	1.49162e-10	Up
LUAD	CARD18	2.70922	3.34481	1.60107e-10	Up
LUAD	NKX2-5	4.74644	2.10335	1.70522e-10	Up
LUAD	DSCR4	4.49865	4.27592	2.18356e-10	Up
LUAD	GPR26	4.33388	2.09042	2.74719e-10	Up
LUAD	MAGEA11	13.6699	2.99973	3.32797e-10	Up
LUAD	ZNF729	2.43843	2.85266	1.24459e-09	Up
LUAD	FAM25A	1.44755	2.3107	1.41698e-09	Up
LUAD	CSAG1	192.1	2.25068	1.5278e-09	Up
LUAD	CLVS2	1.82855	2.48437	1.73886e-09	Up
LUAD	KLK3	1.9656	2.1597	2.15119e-09	Up
LUAD	TLX3	1.82286	2.63326	2.30884e-09	Up
LUAD	GAST	1.69412	2.29397	2.76494e-09	Up
LUAD	ZIC1	77.7897	2.31356	3.08806e-09	Up
LUAD	UGT1A3	3.36204	2.46711	3.74755e-09	Up
LUAD	GLYATL3	1.92135	2.92316	4.01641e-09	Up
LUAD	LHX8	7.21502	2.08309	4.58289e-09	Up
LUAD	SST	94.5136	2.67233	5.04594e-09	Up
LUAD	NPPB	2.06312	2.0979	9.08402e-09	Up
LUAD	NLRP13	1.71278	2.66917	4.90985e-08	Up
LUAD	ESX1	1.31609	3.18645	6.44258e-08	Up
LUAD	RTL1	4.61538	2.107	7.07051e-08	Up
LUAD	MAGEA12	260.117	2.33831	7.83043e-08	Up
LUAD	NEUROD1	43.4188	2.46348	9.48245e-08	Up
LUAD	ZIC4	23.7062	2.22228	9.61321e-08	Up
LUAD	LYZL2	1.16721	2.53997	1.07015e-07	Up
LUAD	HIST1H4L	0.96177	2.18928	1.87522e-07	Up
LUAD	MAGEA1	82.4011	2.44051	2.02267e-07	Up
LUAD	TPTE	4.32018	3.04998	2.09344e-07	Up
LUAD	EVX2	1.5768	2.04073	2.10695e-07	Up
LUAD	PSG1	3.40892	2.54857	2.53326e-07	Up
LUAD	FGF4	0.79329	2.23246	2.76255e-07	Up
LUAD	44631	6.7209	2.96545	2.90516e-07	Up
LUAD	SPANXD	1.55801	3.2225	4.1929e-07	Up
LUAD	MAGEA3	480.573	2.22148	7.28757e-07	Up
LUAD	HIST1H1A	0.85843	2.03287	7.75735e-07	Up
LUAD	CT45A1	4.32766	3.11933	8.19666e-07	Up
LUAD	DPPA2	3.15476	3.76315	8.35301e-07	Up
LUAD	MAGEA6	383.931	2.38594	9.81115e-07	Up
LUAD	SERPINB12	0.844459	2.31209	1.25412e-06	Up
LUAD	NLRP5	6.0759	2.28361	1.26562e-06	Up
LUAD	OLIG3	2.77934	3.09505	1.62049e-06	Up
LUAD	INSL4	234.798	2.04395	1.625e-06	Up
LUAD	KLK9	0.702068	2.13487	1.81851e-06	Up
LUAD	SSX1	13.2024	2.61661	2.30455e-06	Up
LUAD	PTF1A	1.02266	2.40306	2.75755e-06	Up
LUAD	OR56A3	3.68811	2.98748	3.00286e-06	Up
LUAD	PAGE4	2.07699	2.03883	3.79974e-06	Up
LUAD	SOX1	6.74444	-2.11865	5.69205e-06	Down
LUAD	PSG3	5.60967	2.01398	6.08412e-06	Up
LUAD	MAGEA2B	0.771499	2.08174	8.95697e-06	Up
LUAD	DPPA5	1.04574	2.25749	9.5718e-06	Up
LUAD	LGALS14	0.632676	2.02367	1.09619e-05	Up
LUAD	SKOR2	2.46006	-2.24184	1.14092e-05	Down
LUAD	DCAF4L2	10.2933	2.76044	1.20767e-05	Up
LUAD	GAGE2A	2.43209	3.50436	1.24934e-05	Up
LUAD	DEFA5	2.99173	3.68047	2.7039e-05	Up
LUAD	NEUROD4	0.821236	2.6803	8.83313e-05	Up
LUAD	SPAG11B	2.17357	3.49875	8.85166e-05	Up
LUAD	UMOD	1.18724	2.38812	0.00010657	Up
LUAD	HIST1H4F	0.916602	2.01042	0.000185641	Up
LUAD	ACTL9	0.605675	2.00005	0.000210009	Up
LUAD	CGB2	0.618093	2.03459	0.000254623	Up
LUAD	TGIF2LX	2.28283	2.35731	0.000278593	Up
LUAD	CDH9	0.859481	2.02642	0.000294271	Up
LUAD	MYOD1	0.443925	2.00627	0.000314495	Up
LUAD	HMGB4	1.18552	2.17322	0.000355004	Up
LUAD	GAGE1	1.33523	2.57479	0.000529151	Up
LUAD	MAGEB1	4.45913	2.07859	0.000854459	Up
LUAD	FTHL17	1.95292	2.08536	0.00130107	Up
LUAD	PSG11	0.618014	2.14765	0.00516266	Up
LUAD	SPAG11A	0.722846	2.63652	0.007157	Up
LUAD	PRORY	0.961063	2.33578	0.0308116	Up

## Sheet: LUSC
Cancer	gene	baseMean	log2FoldChange	padj	Change
LUSC	SLC38A11	508.781	3.1366	9.18681e-35	Up
LUSC	CNTN6	25.4501	-2.10349	6.63106e-28	Down
LUSC	FOLR3	39.5216	-2.16742	3.88045e-26	Down
LUSC	NR0B2	15.686	-2.01019	1.27701e-22	Down
LUSC	FGG	1851.24	-2.53331	2.32979e-22	Down
LUSC	EREG	377.536	-2.14835	6.44248e-21	Down
LUSC	MMP13	5003.13	-2.19424	3.02427e-19	Down
LUSC	C4orf17	10.7978	2.29412	5.39185e-19	Up
LUSC	AGTR2	163.348	-2.27189	1.51316e-18	Down
LUSC	CHIA	48.1198	-2.01368	1.49885e-16	Down
LUSC	CPLX2	244.149	2.43795	1.50784e-15	Up
LUSC	PSG3	1.84188	-2.93383	3.46451e-14	Down
LUSC	FGB	105.513	-2.7389	2.9888e-13	Down
LUSC	FGFBP2	2023.35	2.06831	8.71979e-13	Up
LUSC	CASP14	896.104	-2.11821	1.35411e-10	Down
LUSC	NAA11	14.8589	2.40715	1.35767e-10	Up
LUSC	SPANXB2	8.01463	-2.5908	3.92778e-10	Down
LUSC	ST8SIA3	2.11182	-2.37401	4.54468e-09	Down
LUSC	RP11-569G13.3	17.001	2.01737	2.61551e-08	Up
LUSC	CLEC2A	5.83461	-2.05092	8.60699e-08	Down
LUSC	APOC3	2.8989	3.04394	1.38276e-07	Up
LUSC	GPHB5	2.32375	2.38659	6.37385e-07	Up
LUSC	FEZF2	4.234	2.54929	1.2991e-06	Up
LUSC	DEFA5	24.6596	-4.04177	3.53946e-05	Down
LUSC	NOBOX	15.0766	2.14474	0.000132009	Up
LUSC	SKOR2	1.84046	2.12096	0.000238175	Up
LUSC	SCGB2A2	0.913807	-2.32917	0.000337108	Down

## Sheet: PRAD
Cancer	gene	baseMean	log2FoldChange	padj	Change
PRAD	UBE2C	296.471	2.01353	1.42318e-81	Up
PRAD	DHRS2	155.734	2.11742	5.9818e-38	Up
PRAD	UTS2B	50.5014	2.03162	1.73871e-29	Up
PRAD	SPINK1	704.071	2.31774	8.89598e-19	Up
PRAD	LIPF	19.8191	4.48383	8.75897e-18	Up
PRAD	FOXG1	3.60831	3.34197	1.8407e-17	Up
PRAD	NETO1	36.8192	2.12571	7.02074e-17	Up
PRAD	CSAG1	4.03683	2.4469	3.04126e-16	Up
PRAD	TM4SF20	3.43815	2.00568	8.45332e-15	Up
PRAD	MAGEA12	3.96671	2.6165	1.37241e-12	Up
PRAD	COX7B2	8.00507	4.83236	2.57907e-11	Up
PRAD	HAND1	1.54539	2.0306	1.09138e-09	Up
PRAD	FGB	14.6291	2.5035	5.39834e-08	Up
PRAD	OR8G5	0.881514	2.1086	1.0638e-07	Up
PRAD	GC	32.0754	2.35859	1.38708e-07	Up
PRAD	MAGEA6	3.78721	3.31908	2.05736e-07	Up
PRAD	RP11-520P18.5	6.11255	2.1519	5.22532e-06	Up
PRAD	XIRP2	87.215	-2.32132	1.25984e-05	Down
PRAD	DSCR8	1.24595	2.08215	2.00176e-05	Up
PRAD	DEFA6	4.64241	2.55304	0.000331789	Up
PRAD	TPTE	0.671768	2.50016	0.000666564	Up
PRAD	DEFA5	11.3622	2.49164	0.00190369	Up
PRAD	MT4	0.919636	2.07744	0.00206215	Up

## Sheet: STAD
Cancer	gene	baseMean	log2FoldChange	padj	Change
STAD	FHL1	8160.75	-2.71113	5.28107e-60	Down
STAD	LDB3	681.539	-3.17423	2.30701e-58	Down
STAD	SYNPO2	24934.2	-3.43382	2.30701e-58	Down
STAD	CASQ2	446.622	-3.38701	3.99601e-57	Down
STAD	HSPB6	10445.6	-3.47182	5.2436e-57	Down
STAD	MYLK	26303.2	-2.64635	1.086e-56	Down
STAD	ANGPTL1	588.675	-3.0373	2.58804e-56	Down
STAD	LMOD1	6484.06	-2.94889	7.6524e-56	Down
STAD	CNN1	19780.8	-3.48013	3.0771e-55	Down
STAD	ATP1A2	672.568	-3.36649	2.8738e-54	Down
STAD	TNS1	25993.9	-2.13148	6.74518e-53	Down
STAD	MYH11	131181	-3.51457	7.15795e-53	Down
STAD	MAB21L2	78.9128	-3.10387	9.602e-53	Down
STAD	AOC3	3748.41	-2.14054	9.602e-53	Down
STAD	PGM5	2537.14	-2.92691	1.5255e-52	Down
STAD	CPED1	2004.93	-2.1337	2.61787e-52	Down
STAD	KCNMB1	1702.71	-2.50049	1.22377e-51	Down
STAD	SPARCL1	18641.7	-2.04481	2.98808e-51	Down
STAD	MYL9	37157.1	-2.40178	1.4986e-50	Down
STAD	DACT3	1035.48	-2.19388	5.27636e-50	Down
STAD	POPDC2	431.436	-2.37284	6.60267e-50	Down
STAD	CRYAB	1611.95	-2.20249	9.14604e-50	Down
STAD	ACTG2	59986.9	-3.48631	1.06366e-49	Down
STAD	PYGM	249.093	-2.36202	3.37482e-49	Down
STAD	TAGLN	30079.2	-2.36199	3.59694e-49	Down
STAD	FLNC	17806.9	-3.05459	8.26328e-49	Down
STAD	KCNMA1	3827.43	-2.74214	1.15625e-48	Down
STAD	PLIN4	1698.72	-3.16679	2.0815e-48	Down
STAD	PPP1R12B	16086.6	-2.31511	2.99282e-48	Down
STAD	MYOCD	1319.47	-2.60816	4.99006e-48	Down
STAD	SORBS1	10740.4	-2.32513	4.99006e-48	Down
STAD	HSPB8	2392.63	-2.46272	5.59348e-48	Down
STAD	MRGPRF	1730.36	-2.28036	6.34583e-48	Down
STAD	RNF150	1210.2	-2.24415	6.85847e-48	Down
STAD	OGN	2634.34	-3.06098	6.85847e-48	Down
STAD	SCN7A	279.734	-2.96553	1.3478e-47	Down
STAD	PGR	238.236	-2.06432	5.90211e-47	Down
STAD	PLN	1571.73	-2.73139	6.98244e-47	Down
STAD	TMEM252	66.6402	-3.10345	1.65242e-46	Down
STAD	PDZRN4	237.346	-3.03449	1.65242e-46	Down
STAD	SYNM	12769.8	-3.24659	1.81174e-46	Down
STAD	VIP	268.63	-3.60404	1.89194e-46	Down
STAD	HSPB7	2488.28	-2.97326	2.19199e-46	Down
STAD	TACR2	1265.73	-3.2079	2.39881e-46	Down
STAD	NEGR1	950.13	-2.07957	2.82504e-46	Down
STAD	C8orf88	105.972	-2.48923	5.37444e-46	Down
STAD	MAMDC2	414.479	-2.66305	1.00524e-45	Down
STAD	JPH2	1476.91	-2.60434	6.46816e-45	Down
STAD	C2orf40	641.809	-3.32492	1.08942e-44	Down
STAD	PSD	918.046	-2.35711	1.26283e-44	Down
STAD	BOC	1565.07	-2.07927	2.73043e-44	Down
STAD	SYNC	380.926	-2.16147	2.91625e-44	Down
STAD	FILIP1	1050.81	-2.0155	3.56972e-44	Down
STAD	KCNB1	249.081	-2.94573	1.32415e-43	Down
STAD	DCLK1	614.577	-2.26896	1.33153e-43	Down
STAD	MGP	15325.5	-2.068	1.54862e-43	Down
STAD	TMEM35	137.562	-2.6595	2.22766e-43	Down
STAD	EPHA7	563.511	-2.89649	1.00285e-42	Down
STAD	ANK2	1157.41	-2.06855	3.13452e-42	Down
STAD	ADAM33	611.529	-2.23318	3.41263e-42	Down
STAD	PDZD4	260.19	-2.18556	4.55157e-42	Down
STAD	RBPMS2	1204.39	-2.35675	9.11153e-42	Down
STAD	FABP4	403.257	-2.94098	1.24411e-41	Down
STAD	ZBTB16	341.876	-2.44185	1.51092e-41	Down
STAD	ANGPTL7	56.884	-2.41304	2.81156e-41	Down
STAD	RGMA	3417.09	-2.44787	3.1224e-41	Down
STAD	PRELP	4554.94	-2.33073	9.61087e-41	Down
STAD	SGCA	353.569	-2.3063	1.32596e-40	Down
STAD	AKAP6	662.312	-2.13019	4.8308e-40	Down
STAD	CPXM2	2124.6	-2.11994	8.73898e-40	Down
STAD	GNAO1	1299.79	-2.28258	9.07178e-40	Down
STAD	SCRG1	500.564	-2.8542	1.32352e-39	Down
STAD	SFRP1	1338.66	-2.71795	2.45852e-39	Down
STAD	CNKSR2	132.134	-2.61173	3.70292e-39	Down
STAD	DES	64483.7	-3.47999	3.80474e-39	Down
STAD	TPM2	18752.2	-2.01987	5.2264e-39	Down
STAD	FGF10	193.29	-2.41082	8.26464e-39	Down
STAD	CCNE1	1784.26	2.15768	1.53716e-38	Up
STAD	C1QTNF7	292.32	-2.09165	2.04994e-38	Down
STAD	KCNA5	94.1064	-2.1351	6.79471e-38	Down
STAD	CHRNA3	357.02	-2.70887	8.66001e-38	Down
STAD	SLC2A4	520.857	-2.28633	9.32803e-38	Down
STAD	KIAA1644	613.809	-2.31305	1.31923e-37	Down
STAD	PRUNE2	6354.01	-2.56407	1.40626e-37	Down
STAD	CDO1	112.202	-2.1466	1.65087e-37	Down
STAD	PCDH10	143.58	-2.98142	1.67832e-37	Down
STAD	TMOD1	473.467	-2.00651	2.51183e-37	Down
STAD	METTL24	128.463	-2.28984	3.73965e-37	Down
STAD	CHRM2	467.729	-3.37463	5.16457e-37	Down
STAD	BAI3	64.2695	-2.31715	5.38229e-37	Down
STAD	FOXP2	713.714	-2.19212	2.30189e-36	Down
STAD	FRRS1L	227.81	-2.85998	2.34009e-36	Down
STAD	HAND2	1064.5	-2.97203	1.12219e-35	Down
STAD	PCDH9	322.411	-2.24177	1.6712e-35	Down
STAD	TMEM100	217.309	-2.22572	1.76225e-35	Down
STAD	MEOX2	210.781	-2.17577	2.1962e-35	Down
STAD	BCHE	208.654	-2.53364	1.34979e-34	Down
STAD	SMYD1	489.303	-3.91538	2.52311e-34	Down
STAD	CHRDL1	876.557	-2.62114	3.39907e-34	Down
STAD	CTNNA3	214.736	-2.74675	3.5629e-34	Down
STAD	ABCA8	733.631	-2.1517	6.66543e-34	Down
STAD	C1orf95	312.347	-2.40244	8.5763e-34	Down
STAD	ASB2	954.41	-2.04797	1.16395e-33	Down
STAD	ADH1B	1618.99	-2.60124	3.70979e-33	Down
STAD	C7	4033.93	-2.6992	4.24134e-33	Down
STAD	PI16	429.904	-2.59912	1.90915e-32	Down
STAD	FAT3	216.198	-2.30417	6.22209e-32	Down
STAD	CASQ1	42.4169	-2.30407	7.7837e-32	Down
STAD	CARTPT	134.161	-3.93193	8.13676e-32	Down
STAD	GREM2	615.637	-2.31762	1.72578e-31	Down
STAD	LMO1	47.2586	-3.29589	2.4667e-31	Down
STAD	SPEG	1838.03	-2.1553	4.48453e-31	Down
STAD	SCG2	373.026	-2.1618	7.08081e-31	Down
STAD	FCER1A	110.233	-2.19931	1.12479e-30	Down
STAD	KIAA0408	13.0381	-2.59698	1.47441e-30	Down
STAD	GRIK3	117.373	-2.39536	2.04118e-30	Down
STAD	MYOC	205.116	-3.31687	2.98128e-30	Down
STAD	NXPH3	292.352	-2.0607	5.25069e-30	Down
STAD	TCEAL2	245.051	-2.78709	1.06118e-29	Down
STAD	SMPX	126.844	-3.34749	1.14491e-29	Down
STAD	MORN5	54.0008	-3.17924	1.2793e-29	Down
STAD	OMD	434.35	-2.09525	1.74002e-29	Down
STAD	NRXN3	964.546	-2.12907	2.24267e-29	Down
STAD	AFP	154.984	3.94714	3.80746e-29	Up
STAD	DCX	84.5388	-2.59486	5.07982e-29	Down
STAD	IGFN1	98.3404	-2.62526	6.86934e-29	Down
STAD	GPM6A	82.8609	-2.02898	9.89549e-29	Down
STAD	NGFR	757.223	-2.35824	1.58052e-28	Down
STAD	PLP1	165.136	-2.57238	1.62068e-28	Down
STAD	ASB5	177.326	-3.40809	2.068e-28	Down
STAD	BARX1	2182.87	-2.01722	5.78115e-28	Down
STAD	KCNA1	85.8449	-3.29608	5.78115e-28	Down
STAD	PIRT	29.3739	-2.23737	1.68668e-27	Down
STAD	KCNK3	460.337	-2.08114	1.73771e-27	Down
STAD	CHRDL2	2907.96	-2.15328	5.16509e-27	Down
STAD	SNAP25	283.375	-2.33435	9.57123e-27	Down
STAD	RBFOX3	170.431	-2.56492	1.29226e-26	Down
STAD	STMN2	150.001	-2.20126	1.57132e-26	Down
STAD	PRIMA1	575.622	-2.32438	1.61008e-26	Down
STAD	PENK	107.67	-2.7622	2.25734e-26	Down
STAD	THBS4	4079.66	-2.38676	5.69439e-26	Down
STAD	TCEAL6	6.29375	-2.27425	3.85735e-25	Down
STAD	APOA2	221.329	3.3537	3.86152e-25	Up
STAD	CNTN1	454.414	-2.0683	6.79387e-25	Down
STAD	KCNK2	103.036	-2.21599	6.90776e-25	Down
STAD	PTCHD1	246.565	-2.26719	1.63625e-24	Down
STAD	CADM3	212.207	-2.13492	2.32553e-24	Down
STAD	TENM2	243.246	-2.0756	2.61192e-24	Down
STAD	ACTN2	152.776	-2.38657	3.02479e-24	Down
STAD	SLC5A7	30.153	-2.59439	4.21242e-24	Down
STAD	ZCCHC5	17.3921	-2.1709	5.99693e-24	Down
STAD	SHISA3	285.43	-2.07088	8.33774e-24	Down
STAD	CTRB1	19.8191	-3.59906	1.24252e-23	Down
STAD	ADCYAP1	93.3035	-2.022	1.61488e-23	Down
STAD	GDF10	56.2696	-2.12129	2.50132e-23	Down
STAD	SORCS1	89.8278	-2.01451	3.20028e-23	Down
STAD	MLNR	29.1484	-2.49006	3.72706e-23	Down
STAD	INMT-FAM188B	5.12837	-2.25478	5.22782e-23	Down
STAD	SLITRK3	32.5613	-2.377	1.10598e-22	Down
STAD	GRPR	56.3649	-2.04874	2.51275e-22	Down
STAD	KERA	29.9944	-2.12188	3.22212e-22	Down
STAD	TAC1	74.3859	-3.06899	6.43697e-22	Down
STAD	NTS	164.665	-2.45794	8.80549e-22	Down
STAD	FGB	380.607	3.20764	8.83786e-22	Up
STAD	HSPB3	10.674	-2.90818	2.52991e-21	Down
STAD	TUSC5	26.2844	-2.56221	4.25923e-21	Down
STAD	DPP6	143.227	-2.2745	7.62973e-21	Down
STAD	COL2A1	210.32	2.84801	2.81397e-20	Up
STAD	ADRB3	32.4148	-2.15048	3.15464e-20	Down
STAD	PMP2	20.0097	-2.12528	3.60331e-20	Down
STAD	KCTD8	23.1106	-2.54682	4.97475e-20	Down
STAD	BMP3	355.213	-2.46014	6.43715e-20	Down
STAD	CTRB2	17.2047	-2.65235	1.0982e-18	Down
STAD	VCX3A	11.7366	4.06893	1.24714e-18	Up
STAD	SLC18A3	25.1455	-2.79239	1.55156e-18	Down
STAD	SERTM1	8.9583	-2.86839	4.55928e-18	Down
STAD	KLK5	57.1076	-3.00526	2.35625e-17	Down
STAD	CPA1	46.4964	-2.76857	4.50971e-17	Down
STAD	FAM19A4	60.7523	-2.59773	9.29972e-17	Down
STAD	CMA1	25.9581	-2.01968	1.05504e-16	Down
STAD	TRIM71	86.0662	2.44037	1.34247e-16	Up
STAD	CYP3A4	227.646	-2.13653	1.55428e-16	Down
STAD	GPR87	44.1979	-2.22656	3.29294e-16	Down
STAD	CTD-2207O23.3	10.921	-2.18458	3.9491e-16	Down
STAD	PNLIP	49.1283	-3.89476	6.62e-16	Down
STAD	PASD1	14.1427	3.90937	1.4257e-15	Up
STAD	CLCA4	105.497	-2.18423	7.87384e-15	Down
STAD	ZIC1	39.2906	2.53646	2.19258e-14	Up
STAD	CLCA2	69.2339	-2.12816	4.24616e-14	Down
STAD	ANXA8	105.211	-2.01918	5.22302e-14	Down
STAD	KRTAP3-1	16.395	3.21527	6.9774e-14	Up
STAD	AGTR2	6.12353	-2.72228	1.60655e-13	Down
STAD	ADIPOQ	40.6022	-2.52966	3.44558e-13	Down
STAD	AHSG	33.8125	2.27141	4.58837e-13	Up
STAD	FGG	145.66	2.84399	6.77175e-13	Up
STAD	GCG	37.0184	-2.95619	8.50435e-13	Down
STAD	TMPRSS11D	21.6297	-2.00544	1.08513e-12	Down
STAD	PHOX2B	9.17194	-2.18793	1.94491e-12	Down
STAD	COX7B2	16.0901	2.86096	6.60683e-11	Up
STAD	MAGEB2	32.2145	2.60753	7.66764e-11	Up
STAD	SP9	9.57396	2.83028	8.02171e-11	Up
STAD	PAGE5	11.7246	2.16557	1.72004e-10	Up
STAD	ZFP42	12.8049	2.21099	5.24234e-10	Up
STAD	IVL	56.459	-2.9658	7.32748e-10	Down
STAD	NGB	7.67375	-2.15661	7.9704e-10	Down
STAD	LIN28B	64.837	2.78283	2.5164e-09	Up
STAD	XXbac-BPG32J3.19	4.81969	2.78767	3.57027e-09	Up
STAD	RHOXF2	3.79677	2.28674	4.00435e-09	Up
STAD	VCX2	4.3762	3.82521	1.72224e-08	Up
STAD	IL36A	10.0913	-2.58121	1.98021e-08	Down
STAD	PGA5	271.401	-2.24718	5.60609e-08	Down
STAD	NAA11	8.35691	2.07455	6.34688e-08	Up
STAD	TMPRSS11B	20.2321	-2.44185	6.72285e-08	Down
STAD	GPR50	3.45299	2.02161	6.91396e-08	Up
STAD	MAGEA4	886.195	2.90356	1.16528e-07	Up
STAD	CHIA	13.2098	-2.16897	1.2898e-07	Down
STAD	BAGE5	2.33452	2.49546	2.40127e-07	Up
STAD	CRCT1	42.0746	-2.11757	4.95204e-07	Down
STAD	SSX1	18.7152	2.06794	1.18014e-06	Up
STAD	LY6G6D	3.04118	2.11483	1.8947e-06	Up
STAD	HOXD11	37.1905	2.02175	1.96938e-06	Up
STAD	MAGEA11	96.5229	2.15737	1.97727e-06	Up
STAD	KRT4	1556.14	-2.00614	2.71832e-06	Down
STAD	PGA4	21.5611	-3.15189	7.44477e-06	Down
STAD	LCE3E	1.59265	-2.38666	9.46742e-06	Down
STAD	MAGEA9B	6.56438	2.2197	5.34975e-05	Up
STAD	CT45A1	13.0942	2.28068	0.000127884	Up
STAD	ACTRT2	1.11653	2.51674	0.00056749	Up
STAD	XAGE1B	0.89614	2.24698	0.000645818	Up
STAD	XAGE5	1.85163	2.03913	0.00146364	Up
STAD	XAGE1A	0.757738	2.41376	0.00217471	Up
STAD	SPRR2B	1.98987	-2.17297	0.00621903	Down
STAD	KRTAP1-4	0.631574	2.02861	0.0181686	Up
STAD	FOXR2	1.19328	2.01109	0.0208749	Up

[truncated: 1 more sheets: THCA]
