# Supplementary material for: A score of DNA damage repair pathway with the predictive ability for chemotherapy and immunotherapy is strongly associated with immune signaling pathway in pan-cancer
Source: Front Immunol. 2022 Aug 23;13:943090. doi: 10.3389/fimmu.2022.943090 (PMC9445361; doi:10.3389/fimmu.2022.943090)
Supplement: Supplementary file 16 [file Table_7.xlsx]

## Sheet: Table S7
TABLE S7: Core DEGs between TR-DDR score high- and low-group tumors overlapping in more than 3 cancers.
Ensembl gene ID	Gene name	Change	Annotation
ENSG00000197172	MAGEA6	UP	MAGE family member A6(MAGEA6)
ENSG00000156269	NAA11	UP	N-alpha-acetyltransferase 11, NatA catalytic subunit(NAA11)
ENSG00000046774	MAGEC2	UP	MAGE family member C2(MAGEC2)
ENSG00000175063	UBE2C	UP	ubiquitin conjugating enzyme E2 C(UBE2C)
ENSG00000163518	FCRL4	UP	Fc receptor like 4(FCRL4)
ENSG00000155495	MAGEC1	UP	MAGE family member C1(MAGEC1)
ENSG00000139800	ZIC5	UP	Zic family member 5(ZIC5)
ENSG00000269586	CT45A10	UP	cancer/testis antigen family 45 member A10(CT45A10)
ENSG00000133863	TEX15	UP	testis expressed 15, meiosis and synapsis associated(TEX15)
ENSG00000254656	RTL1	UP	retrotransposon Gag like 1(RTL1)
ENSG00000187772	LIN28B	UP	lin-28 homolog B(LIN28B)
ENSG00000122133	PAEP	UP	progestagen associated endometrial protein(PAEP)
ENSG00000131914	LIN28A	UP	lin-28 homolog A(LIN28A)
ENSG00000181617	FDCSP	UP	follicular dendritic cell secreted protein(FDCSP)
ENSG00000128713	HOXD11	UP	homeobox D11(HOXD11)
ENSG00000184029	DSCR4	UP	Down syndrome critical region 4(DSCR4)
ENSG00000169548	ZNF280A	UP	zinc finger protein 280A(ZNF280A)
ENSG00000242515	UGT1A10	UP	UDP glucuronosyltransferase family 1 member A10(UGT1A10)
ENSG00000176165	FOXG1	UP	forkhead box G1(FOXG1)
ENSG00000147381	MAGEA4	UP	MAGE family member A4(MAGEA4)
ENSG00000198054	DSCR8	UP	Down syndrome critical region 8(DSCR8)
ENSG00000158639	PAGE5	UP	PAGE family member 5(PAGE5)
ENSG00000164816	DEFA5	UP	defensin alpha 5(DEFA5)
ENSG00000274391	TPTE	UP	transmembrane phosphatase with tensin homology(TPTE)
ENSG00000198930	CSAG1	UP	chondrosarcoma associated gene 1(CSAG1)
ENSG00000152977	ZIC1	UP	Zic family member 1(ZIC1)
ENSG00000139219	COL2A1	UP	collagen type II alpha 1 chain(COL2A1)
ENSG00000268964	ERVV-2	UP	endogenous retrovirus group V member 2, envelope(ERVV-2)
ENSG00000170423	KRT78	UP	keratin 78(KRT78)
ENSG00000145920	CPLX2	UP	complexin 2(CPLX2)
ENSG00000166049	PASD1	UP	PAS domain containing repressor 1(PASD1)
ENSG00000010438	PRSS3	UP	serine protease 3(PRSS3)
ENSG00000221867	MAGEA3	UP	MAGE family member A3(MAGEA3)
ENSG00000105141	CASP14	UP	caspase 14(CASP14)
ENSG00000081051	AFP	UP	alpha fetoprotein(AFP)
ENSG00000077935	SMC1B	UP	structural maintenance of chromosomes 1B(SMC1B)
ENSG00000197472	ZNF695	UP	zinc finger protein 695(ZNF695)
ENSG00000177984	LCN15	UP	lipocalin 15(LCN15)
ENSG00000068985	PAGE1	UP	PAGE family member 1(PAGE1)
ENSG00000213401	MAGEA12	UP	MAGE family member A12(MAGEA12)
ENSG00000072041	SLC6A15	UP	solute carrier family 6 member 15(SLC6A15)
ENSG00000183072	NKX2-5	UP	NK2 homeobox 5(NKX2-5)
ENSG00000148704	VAX1	UP	ventral anterior homeobox 1(VAX1)
ENSG00000136231	IGF2BP3	UP	insulin like growth factor 2 mRNA binding protein 3(IGF2BP3)
ENSG00000164438	TLX3	UP	T cell leukemia homeobox 3(TLX3)
ENSG00000105173	CCNE1	UP	cyclin E1(CCNE1)
ENSG00000129988	LBP	UP	lipopolysaccharide binding protein(LBP)
ENSG00000234068	PAGE2	UP	PAGE family member 2(PAGE2)
ENSG00000101057	MYBL2	UP	MYB proto-oncogene like 2(MYBL2)
ENSG00000126752	SSX1	UP	SSX family member 1(SSX1)
ENSG00000124260	MAGEA10	UP	MAGE family member A10(MAGEA10)
ENSG00000267978	MAGEA9B	UP	MAGE family member A9B(MAGEA9B)
ENSG00000156234	CXCL13	UP	C-X-C motif chemokine ligand 13(CXCL13)
ENSG00000217236	SP9	UP	Sp9 transcription factor(SP9)
ENSG00000099399	MAGEB2	UP	MAGE family member B2(MAGEB2)
ENSG00000157005	SST	UP	somatostatin(SST)
ENSG00000268940	CT45A1	UP	cancer/testis antigen family 45 member A1(CT45A1)
ENSG00000268104	SLC6A14	UP	solute carrier family 6 member 14(SLC6A14)
ENSG00000164485	IL22RA2	UP	interleukin 22 receptor subunit alpha 2(IL22RA2)
ENSG00000170516	COX7B2	UP	cytochrome c oxidase subunit 7B2(COX7B2)
ENSG00000205777	GAGE1	UP	G antigen 1(GAGE1)
ENSG00000164362	TERT	UP	telomerase reverse transcriptase(TERT)
ENSG00000070748	CHAT	UP	choline O-acetyltransferase(CHAT)
ENSG00000162624	LHX8	UP	LIM homeobox 8(LHX8)
ENSG00000185247	MAGEA11	UP	MAGE family member A11(MAGEA11)
ENSG00000164326	CARTPT	UP	CART prepropeptide(CARTPT)
ENSG00000166426	CRABP1	UP	cellular retinoic acid binding protein 1(CRABP1)
ENSG00000274267		UP
ENSG00000181355	OFCC1	UP	Orofacial Cleft 1 Candidate 1(OFCC1)
ENSG00000134020	PEBP4	Down	phosphatidylethanolamine binding protein 4(PEBP4)
ENSG00000124102	PI3	Down	peptidase inhibitor 3(PI3)
ENSG00000170323	FABP4	Down	fatty acid binding protein 4(FABP4)
ENSG00000181092	ADIPOQ	Down	adiponectin, C1Q and collagen domain containing(ADIPOQ)
ENSG00000184811	TRARG1	Down	trafficking regulator of GLUT4 (SLC2A4) 1(TRARG1)
ENSG00000134216	CHIA	Down	chitinase acidic(CHIA)
