# Supplementary material for: A score of DNA damage repair pathway with the predictive ability for chemotherapy and immunotherapy is strongly associated with immune signaling pathway in pan-cancer
Source: Front Immunol. 2022 Aug 23;13:943090. doi: 10.3389/fimmu.2022.943090 (PMC9445361; doi:10.3389/fimmu.2022.943090)
Supplement: Supplementary file 17 [file Table_8.xlsx]

## Sheet: Table S8
TABLE S8: Medication information for cell lines and the p value of TR-DDR score difference between sensitivity and resistance cells.
drug	target	pathway	No. of cell lines	No. of Resistant cells	No. of Sensitive cells	TR-DDR score pval
Cisplatin	DNA crosslinker	DNA replication	555	103	452	3.198e-05
Cytarabine	Antimetabolite	Other	559	118	441	5.78292e-06
Gefitinib	EGFR	EGFR signaling	506	139	367	0.00125427
Vorinostat	HDAC inhibitor Class I, IIa, IIb, IV	Chromatin histone acetylation	354	93	261	3.36134e-08
Nilotinib	ABL	ABL signaling	514	138	376	3.17341e-05
Olaparib	PARP1, PARP2	Genome integrity	463	111	352	1.21401e-06
Axitinib	PDGFR, KIT, VEGFR	RTK signaling	34	8	26	0.0120756
SB216763	GSK3A, GSK3B	WNT signaling	55	10	45	0.668934
KU-55933	ATM	Genome integrity	40	9	31	0.312277
PLX-4720	BRAF	ERK MAPK signaling	454	115	339	0.0724234
NU7441	DNAPK	Genome integrity	31	8	23	0.146877
Doramapimod	p38, JNK2	JNK and p38 signaling	6	4	2	0.8
Nutlin-3a (-)	MDM2	p53 pathway	406	100	306	0.00218899
PD173074	FGFR1, FGFR2, FGFR3	RTK signaling	520	138	382	1.64029e-05
ZM447439	AURKA, AURKB	Mitosis	22	4	18	0.23268
Alisertib	AURKA	Mitosis	288	89	199	6.18165e-06
RO-3306	CDK1	Cell cycle	34	8	26	0.806179
MK-2206	AKT1, AKT2	PI3K/MTOR signaling	402	97	305	0.00543187
Palbociclib	CDK4, CDK6	Cell cycle	475	122	353	0.000164679
AZD8055	MTORC1, MTORC2	PI3K/MTOR signaling	43	8	35	0.954664
PD0325901	MEK1, MEK2	ERK MAPK signaling	506	126	380	0.00096742
Obatoclax Mesylate	BCL2, BCL-XL, BCL-W, MCL1	Apoptosis regulation	154	70	84	0.00039378
5-Fluorouracil	Antimetabolite (DNA & RNA)	Other	446	104	342	1.48295e-06
Dasatinib	ABL, SRC, Ephrins, PDGFR, KIT	Other, kinases	510	114	396	0.960946
Paclitaxel	Microtubule stabiliser	Mitosis	599	118	481	7.40974e-06
Crizotinib	MET, ALK, ROS1	RTK signaling	501	134	367	2.03381e-07
Rapamycin	MTORC1	PI3K/MTOR signaling	537	140	397	0.012338
Sorafenib	PDGFR, KIT, VEGFR, RAF	Other, kinases	198	74	124	1.57723e-06
BI-2536	PLK1, PLK2, PLK3	Cell cycle	41	14	27	0.0950083
Irinotecan	TOP1	DNA replication	520	101	419	0.00016704
Oxaliplatin	DNA alkylating agent	DNA replication	1008	238	770	2.35143e-11
BMS-536924	IGF1R, IR	IGF1R signaling	193	85	108	0.0770718
GSK1904529A	IGF1R, IR	IGF1R signaling	385	107	278	9.05187e-08
Tozasertib	AURKA, AURKB, AURKC, others	Mitosis	30	5	25	0.0506305
PF-4708671	S6K1	PI3K/MTOR signaling	31	7	24	0.196273
PRIMA-1MET	TP53 activation	p53 pathway	535	139	396	0.00202168
Erlotinib	EGFR	EGFR signaling	544	153	391	0.00499311
Niraparib	PARP1, PARP2	Genome integrity	478	133	345	5.41843e-07
MK-1775	WEE1, PLK1	Cell cycle	419	91	328	8.28874e-10
GSK269962A	ROCK1, ROCK2	Cytoskeleton	35	8	27	0.225917
SB505124	TGFBR1, ACVR1B, ACVR1C	RTK signaling	23	5	18	0.553148
Tamoxifen	ESR1	Hormone-related	447	116	331	2.9951e-06
Fulvestrant	ESR	Hormone-related	1016	235	781	8.6749e-09
EPZ004777	DOT1L	Chromatin histone methylation	528	146	382	1.563e-07
BMS-345541	IKK-1, IKK-2	Other	436	102	334	1.20639e-08
Talazoparib	PARP1, PARP2	Genome integrity	495	115	380	7.26099e-05
XAV939	TNKS1, TNKS2	WNT signaling	359	108	251	0.00120857
Dabrafenib	BRAF	ERK MAPK signaling	501	127	374	0.000351819
Temozolomide	DNA alkylating agent	DNA replication	479	129	350	2.36273e-06
IAP_5620	IAP	Other	509	146	363	4.96098e-05
AZD1208	PIM1, PIM2, PIM3	Other, kinases	499	146	353	4.5579e-05
AZD1332	NTRK1, NTRK2, NTRK3	RTK signaling	549	143	406	0.00181485
Ruxolitinib	JAK1, JAK2	Other, kinases	486	145	341	0.000169701
Linsitinib	IGF1R	IGF1R signaling	238	87	151	3.53975e-05
Epirubicin	Anthracycline	DNA replication	321	79	242	9.56007e-06
Cyclophosphamide	Alkylating agent	DNA replication	432	105	327	1.9429e-07
Sapitinib	EGFR, ERBB2, ERBB3	EGFR signaling	520	140	380	0.42372
Uprosertib	AKT1, AKT2, AKT3	PI3K/MTOR signaling	510	178	332	2.59107e-05
LCL161	XIAP, IAP1, IAP2	Apoptosis regulation	450	117	333	4.26157e-07
Lapatinib	EGFR, ERBB2	EGFR signaling	510	105	405	0.018205
Alpelisib	PI3Kalpha	PI3K/MTOR signaling	443	105	338	0.00310333
EPZ5676	DOT1L	Chromatin histone methylation	499	116	383	8.64248e-06
SCH772984	ERK1, ERK2	ERK MAPK signaling	571	132	439	0.139741
IWP-2	PORCN	WNT signaling	479	146	333	6.01566e-06
Leflunomide	Pyrimidine synthesis inhibitor	DNA replication	379	107	272	2.03654e-08
Entinostat	HDAC1, HDAC3	Chromatin histone acetylation	186	77	109	2.96796e-05
OSI-027	MTORC1, MTORC2	PI3K/MTOR signaling	144	39	105	0.231151
LGK974	PORCN	WNT signaling	538	118	420	2.28482e-06
VE-822	ATR	Genome integrity	526	120	406	7.42469e-06
WZ4003	NUAK1, NUAK2	Other, kinases	505	124	381	0.0157299
CZC24832	PI3Kgamma	PI3K/MTOR signaling	500	141	359	0.000186663
AZD5582	XIAP, cIAP	Apoptosis regulation	201	75	126	0.000823586
GSK2606414	PERK	Metabolism	351	92	259	6.11243e-05
PFI3	Polybromo 1, SMARCA4, SMARCA2	Chromatin other	467	129	338	4.93344e-07
PCI-34051	HDAC8, HDAC6, HDAC1	Chromatin histone acetylation	469	121	348	8.29492e-06
Wnt-C59	PORCN	WNT signaling	482	115	367	7.84205e-08
I-BET-762	BRD2, BRD3, BRD4	Chromatin other	483	115	368	4.8982e-05
RVX-208	BRD4	Chromatin other	512	145	367	2.79783e-05
OTX015	BRD2, BRD3, BRD4	Chromatin other	371	90	281	0.00414084
GSK343	EZH2	Chromatin histone methylation	496	137	359	1.41108e-05
ML323	USP1, UAF1	Protein stability and degradation	457	115	342	1.37336e-06
Entospletinib	SYK	Other, kinases	416	112	304	0.00353903
PRT062607	SYK	Other, kinases	430	110	320	2.02579e-05
Ribociclib	CDK4, CDK6	Cell cycle	35	8	27	0.0907982
AGI-6780	IDH2 R140Q mutant	Metabolism	467	118	349	3.97849e-08
Picolinici-acid	Inflammatory related	Other	480	146	334	1.84115e-05
AZD5153	BRD4	Chromatin other	343	81	262	0.000586143
ERK_2440	ERK1,ERK2	ERK MAPK signaling	462	105	357	0.274188
ERK_6604	ERK1,ERK2	ERK MAPK signaling	496	125	371	0.00346224
IRAK4_4710	IRAK4	Other, kinases	511	151	360	0.000876425
JAK1_8709	JAK1	Other, kinases	520	133	387	1.07361e-05
AZD5991	MCL1	Apoptosis regulation	539	141	398	2.60211e-06
PAK_5339	PAK1, PAK2	Cytoskeleton	474	150	324	1.2847e-06
TAF1_5496	TAF1	Other	492	123	369	6.12707e-05
Selumetinib	MEK1, MEK2	ERK MAPK signaling	501	137	364	0.0370442
IGF1R_3801	IGFR1	IGF1R signaling	442	86	356	2.87387e-05
JAK_8517	JAK1, JAK2	Other, kinases	483	105	378	0.0119499
AZD4547	FGFR1, FGFR2, FGFR3	RTK signaling	463	105	358	1.07409e-06
Ibrutinib	BTK	Other, kinases	501	133	368	0.000242594
Zoledronate		Unclassified	449	117	332	3.39707e-07
Acetalax		Unclassified	538	136	402	0.0284957
Carmustine		DNA replication	481	131	350	3.41699e-06
Topotecan		DNA replication	238	74	164	0.000228111
Mitoxantrone		DNA replication	390	75	315	7.83221e-05
Dactinomycin		Other	705	207	498	3.41474e-07
Fludarabine		Unclassified	512	145	367	6.16709e-07
Nelarabine		DNA replication	453	125	328	2.51535e-06
Dihydrorotenone		Unclassified	541	148	393	0.00452863
Gallibiscoquinazole		Unclassified	512	149	363	5.88072e-06
Elephantin		Unclassified	528	108	420	0.0046028
Sinularin		Unclassified	469	133	336	0.00033383
Sabutoclax	BCL2, BCL-XL, BFL1, MCL1	Apoptosis regulation	469	112	357	3.7374e-05
LY2109761	TGFB1	Other	475	131	344	0.000307653
OF-1	BRPF1B, BRPF2	Chromatin histone acetylation	483	122	361	0.000470496
MN-64	TNKS1, TNKS2	WNT signaling	471	118	353	0.000338565
KRAS (G12C) Inhibitor-12	KRAS (G12C)	ERK MAPK signaling	491	109	382	1.66725e-05
Buparlisib	PI3Kalpha, PI3Kdelta, PI3Kbeta, PI3Kgamma	PI3K/MTOR signaling	471	117	354	0.000661364
Ulixertinib	ERK1, ERK2	ERK MAPK signaling	779	198	581	5.81777e-05
Venetoclax	BCL2	Apoptosis regulation	342	102	240	4.54947e-08
ABT737	BCL2, BCL-XL, BCL-W, BCL-B, BFL1	Apoptosis regulation	498	123	375	0.000602911
Afuresertib	AKT1, AKT2, AKT3	PI3K/MTOR signaling	420	97	323	0.0652939
AGI-5198	IDH1 (R132H)	Metabolism	499	143	356	9.36021e-06
AZD3759	EGFR	EGFR signaling	501	146	355	0.00845619
AZD5363	AKT1, AKT2, AKT3, ROCK2	Other, kinases	364	92	272	0.0253406
AZD6738	ATR	Genome integrity	187	86	101	3.21825e-05
AZD8186	PI3Kalpha, PI3Kbeta	PI3K/MTOR signaling	505	123	382	0.750415
Osimertinib	EGFR	EGFR signaling	419	113	306	0.00162237
Cediranib	VEGFR, FLT1, FLT2, FLT3, FLT4, KIT, PDGFRB	RTK signaling	453	96	357	0.00763135
Ipatasertib	AKT1, AKT, AKT3	PI3K/MTOR signaling	549	141	408	0.0199827
GDC0810	ESR1, ESR2	Hormone-related	445	124	321	2.90222e-06
GNE-317	PI3Kalpha	PI3K/MTOR signaling	156	73	83	0.653679
GSK2578215A	LRRK2	Other, kinases	487	128	359	4.4974e-06
I-BRD9	BRD9	Chromatin other	529	137	392	8.71432e-05
MIRA-1	TP53	p53 pathway	490	121	369	2.05541e-07
P22077	USP7, USP47	Protein stability and degradation	474	114	360	0.000239549
Savolitinib	MET	RTK signaling	475	115	360	6.98567e-06
UMI-77	MCL1	Apoptosis regulation	125	79	46	0.0025417
WIKI4	TNKS1, TNKS2	WNT signaling	500	131	369	0.0348973
MIM1	MCL1	Apoptosis regulation	533	140	393	2.44518e-05
WEHI-539	BCL-XL	Apoptosis regulation	532	133	399	0.029866
BPD-00008900		Other	502	136	366	6.10902e-05
BIBR-1532	TERT	Genome integrity	508	138	370	6.35572e-06
Pyridostatin	G-quadruplex stabiliser	DNA replication	511	107	404	3.80701e-05
AMG-319	PI3K (beta sparing)	PI3K/MTOR signaling	480	126	354	8.1493e-05
MK-8776	CHEK1, CHEK2, CDK2	Cell cycle	496	118	378	8.2602e-06
VX-11e	ERK2	ERK MAPK signaling	410	95	315	0.00216587
LJI308	RSK2, RSK1, RSK3	PI3K/MTOR signaling	505	129	376	3.00299e-06
AZ6102	TNKS1, TNKS2	WNT signaling	395	92	303	0.00333239
GSK591	PMRT5	Chromatin histone methylation	510	134	376	0.000733997
VE821	ATR	Genome integrity	557	137	420	5.50074e-06
AZD6482	PI3Kbeta	PI3K/MTOR signaling	29	8	21	0.833961
AT13148	AKT1	PI3K/MTOR signaling	503	109	394	0.000303224
BMS-754807	IGF1R, IR	IGF1R signaling	36	10	26	0.23707
