# Supplementary material for: A score of DNA damage repair pathway with the predictive ability for chemotherapy and immunotherapy is strongly associated with immune signaling pathway in pan-cancer
Source: Front Immunol. 2022 Aug 23;13:943090. doi: 10.3389/fimmu.2022.943090 (PMC9445361; doi:10.3389/fimmu.2022.943090)
Supplement: Supplementary file 18 [file Table_9.xlsx]

## Sheet: COL2A1
TABLE S9: Correlation coefficient of core-DDR genes and DEGs.
COL2A1
DDR genes Cohort	DDRscore			UBE2T			EXO1			GEN1			BARD1			FANCD2			POLQ			DLX5			XRCC2			FANCB			PRKDC			FEN1			BRCA2			XRCC3			RAD51			FANCI			BLM
	Spearman correlation	p Value	degree of significance	Spearman correlation	p Value	degree of significance	Spearman correlation	p Value	degree of significance	Spearman correlation	p Value	degree of significance	Spearman correlation	p Value	degree of significance	Spearman correlation	p Value	degree of significance	Spearman correlation	p Value	degree of significance	Spearman correlation	p Value	degree of significance	Spearman correlation	p Value	degree of significance	Spearman correlation	p Value	degree of significance	Spearman correlation	p Value	degree of significance	Spearman correlation	p Value	degree of significance	Spearman correlation	p Value	degree of significance	Spearman correlation	p Value	degree of significance	Spearman correlation	p Value	degree of significance	Spearman correlation	p Value	degree of significance	Spearman correlation
Melanoma Cohort 1	-0.104993	0.609738	NA	0.48918	0.0112076	**	0.48194	0.0126626	**	0.516731	0.00687507	**	0.551288	0.0035104	**	0.31574	0.116116	NA	0.547601	0.00378423	**	0.182446	0.372359	NA	0.624562	0.000648364	***	0.561096	0.00286267	**	0.535758	0.00478967	**	0.598954	0.00122496	**	0.486462	0.0117366	**	0.539638	0.00443798	**	0.510794	0.00766413	**	0.600341	0.0011851	**	0.463598
Melanoma Cohort 2	0.1917	0.186989	NA	0.0665915	0.649388	NA	0.0825034	0.573042	NA	0.832056	1.28786e-13	***	0.301491	0.0352726	**	0.279609	0.0516862	NA	0.353887	0.0126112	**	0.104078	0.476666	NA	0.481804	0.00045632	***	0.0664697	0.649988	NA	0.100049	0.493985	NA	-0.034373	0.814621	NA	0.359669	0.0111406	**	0.0154072	0.916318	NA	-0.0113619	0.93824	NA	0.164999	0.25723	NA	0.35442
ccRcc	-0.119784	0.506709	NA	0.181351	0.312487	NA	0.051943	0.774052	NA	-0.175175	0.329525	NA	0.0344746	0.848948	NA	0.00647648	0.971466	NA	-0.140159	0.436594	NA	0.560278	0.000696606	***	0.48381	0.0043361	**	0.0556162	0.758532	NA	0.249884	0.160769	NA	0.531736	0.00144947	**	0.0555675	0.758737	NA	-0.0881446	0.625706	NA	0.392715	0.0237792	**	-0.00829533	0.963457	NA	-0.199001
Urothelial cancer Cohort 1	0.338437	0.0979655	NA	0.579138	0.00241744	**	0.612799	0.00112739	**	0.0147624	0.944165	NA	0.296683	0.149831	NA	0.464458	0.0193335	**	0.755835	1.24624e-05	***	0.609904	0.00120785	**	0.840672	1.44001e-07	***	0.733192	3.05664e-05	***	0.286517	0.164967	NA	0.169134	0.418962	NA	0.736857	2.65972e-05	***	-0.164413	0.432251	NA	0.468442	0.0181863	**	0.492527	0.0123761	**	0.7308
Urothelial cancer Cohort 2	0.0815082	0.160476	NA	0.364287	8.7931e-11	***	0.26108	4.9365e-06	***	0.0152965	0.792578	NA	0.1019	0.0790448	NA	0.0846582	0.144867	NA	0.0543312	0.349969	NA	0.0814472	0.16079	NA	0.119414	0.0393869	**	0.296818	1.78491e-07	***	0.380917	1.00115e-11	***	0.160415	0.00551097	**	0.081128	0.162442	NA	0.0526633	0.36498	NA	0.0331418	0.568767	NA	0.262774	4.26196e-06	***	0.476453
BRCA	0.562491	0	***	0.525102	0	***	0.599002	0	***	0.436997	0	***	0.319015	0	***	0.458543	0	***	0.619787	0	***	0.0902001	0.00303532	**	0.545669	0	***	0.487989	0	***	0.308473	0	***	0.564105	0	***	0.427298	0	***	0.237173	3.10862e-15	***	0.657745	0	***	0.521505	0	***	0.504536
COAD	0.346252	3.33067e-14	***	0.3203	2.88569e-12	***	0.282206	9.68356e-10	***	0.151505	0.00121906	**	0.183311	8.70632e-05	***	0.250531	6.5191e-08	***	0.322985	1.85407e-12	***	-0.0450464	0.338772	NA	0.404498	0	***	0.235954	3.77406e-07	***	0.356182	5.32907e-15	***	0.340056	1.00364e-13	***	0.258257	2.45567e-08	***	0.312976	9.43556e-12	***	0.297157	1.09299e-10	***	0.281661	1.046e-09	***	0.296779
HNSC	0.485494	0	***	0.551695	0	***	0.566633	0	***	0.350304	8.88178e-16	***	0.387249	0	***	0.498953	0	***	0.487349	0	***	-0.033195	0.460289	NA	0.428089	0	***	0.491201	0	***	0.287428	6.5798e-11	***	0.562867	0	***	0.383445	0	***	0.542377	0	***	0.583807	0	***	0.467282	0	***	0.429473
KIRC	0.420698	0	***	0.825479	0	***	0.816521	0	***	0.29643	3.7701e-12	***	0.363592	0	***	0.720244	0	***	0.733483	0	***	0.0476006	0.275376	NA	0.659286	0	***	0.696264	0	***	0.406545	0	***	0.613011	0	***	0.406537	0	***	0.378486	0	***	0.812056	0	***	0.639824	0	***	0.68637
KIRP	0.490149	0	***	0.817459	0	***	0.856087	0	***	0.318739	3.19179e-08	***	0.645705	0	***	0.73344	0	***	0.847582	0	***	0.299084	2.31079e-07	***	0.673077	0	***	0.746902	0	***	0.488646	0	***	0.695577	0	***	0.69162	0	***	0.209646	0.000340675	***	0.808519	0	***	0.766902	0	***	0.773528
LIHC	0.504498	0	***	0.72069	0	***	0.718186	0	***	0.304282	2.18277e-09	***	0.501128	0	***	0.701778	0	***	0.645991	0	***	0.222033	1.58719e-05	***	0.676297	0	***	0.600155	0	***	0.501669	0	***	0.592434	0	***	0.52411	0	***	0.649799	0	***	0.736214	0	***	0.645074	0	***	0.597673
LUAD	0.568031	0	***	0.664271	0	***	0.581093	0	***	0.515091	0	***	0.59555	0	***	0.554259	0	***	0.633088	0	***	0.126757	0.00406893	**	0.615589	0	***	0.664177	0	***	0.452633	0	***	0.699068	0	***	0.494231	0	***	0.43095	0	***	0.673612	0	***	0.641315	0	***	0.563416
LUSC	0.39572	0	***	0.506969	0	***	0.538168	0	***	0.217169	1.04607e-06	***	0.456123	0	***	0.535141	0	***	0.37686	0	***	0.107922	0.016195	**	0.475677	0	***	0.383287	0	***	0.386554	0	***	0.521142	0	***	0.343231	3.55271e-15	***	0.295283	1.948e-11	***	0.42108	0	***	0.443599	0	***	0.4558
PRAD	0.473613	0	***	0.793326	0	***	0.853518	0	***	0.511111	0	***	0.329374	1.16795e-13	***	0.667829	0	***	0.81452	0	***	0.0177955	0.696753	NA	0.649476	0	***	0.602567	0	***	0.204766	5.84349e-06	***	0.617293	0	***	0.559091	0	***	0.408907	0	***	0.51459	0	***	0.736261	0	***	0.811989
STAD	0.491286	0	***	0.564308	0	***	0.546894	0	***	0.363626	4.2033e-13	***	0.398326	1.33227e-15	***	0.399376	8.88178e-16	***	0.488985	0	***	-0.0100317	0.846881	NA	0.546659	0	***	0.470112	0	***	0.37216	1.07025e-13	***	0.508405	0	***	0.336618	2.46976e-11	***	0.486898	0	***	0.546072	0	***	0.517783	0	***	0.387393
THCA	0.388815	0	***	0.338392	5.32907e-15	***	0.62572	0	***	0.258697	3.639e-09	***	0.142273	0.0013479	**	0.443727	0	***	0.713726	0	***	-0.00896279	0.840762	NA	0.279862	1.5347e-10	***	0.367656	0	***	0.0567038	0.203329	NA	0.454573	0	***	0.404552	0	***	0.0677511	0.128388	NA	0.660518	0	***	0.437106	0	***	0.650949
[truncated: 14 more columns]

## Sheet: MAGEA4
MAGEA4
DDR genes Cohort	DDRscore			UBE2T			EXO1			GEN1			BARD1			FANCD2			POLQ			DLX5			XRCC2			FANCB			PRKDC			FEN1			BRCA2			XRCC3			RAD51			FANCI			BLM
	Spearman correlation	p Value	degree of significance	Spearman correlation	p Value	degree of significance	Spearman correlation	p Value	degree of significance	Spearman correlation	p Value	degree of significance	Spearman correlation	p Value	degree of significance	Spearman correlation	p Value	degree of significance	Spearman correlation	p Value	degree of significance	Spearman correlation	p Value	degree of significance	Spearman correlation	p Value	degree of significance	Spearman correlation	p Value	degree of significance	Spearman correlation	p Value	degree of significance	Spearman correlation	p Value	degree of significance	Spearman correlation	p Value	degree of significance	Spearman correlation	p Value	degree of significance	Spearman correlation	p Value	degree of significance	Spearman correlation	p Value	degree of significance	Spearman correlation
Melanoma Cohort 1	-0.08412	0.682863	NA	0.539444	0.00445503	**	0.639561	0.000435038	***	0.100039	0.626801	NA	0.245126	0.227451	NA	0.187724	0.358444	NA	0.158081	0.440538	NA	-0.0375257	0.855585	NA	0.224252	0.270754	NA	0.200054	0.327155	NA	0.214646	0.292346	NA	0.204962	0.315176	NA	0.20402	0.317453	NA	0.31281	0.119727	NA	0.554046	0.00331682	**	0.344375	0.0849316	NA	0.293555
Melanoma Cohort 2	0.0638273	0.663053	NA	0.204479	0.158733	NA	0.221223	0.126617	NA	0.016945	0.908	NA	0.090507	0.536269	NA	0.227945	0.1152	NA	0.309178	0.0306456	**	0.162318	0.265149	NA	0.0690303	0.637426	NA	0.235522	0.103291	NA	-0.00113722	0.993812	NA	0.228956	0.113554	NA	0.071833	0.623791	NA	0.13924	0.339993	NA	0.363054	0.0103501	**	0.34476	0.01527	**	0.263466
ccRcc	-0.16563	0.356961	NA	0.192524	0.283089	NA	-0.00311271	0.986284	NA	-0.0662389	0.714183	NA	-0.194575	0.277893	NA	-0.0791798	0.661384	NA	-0.087884	0.626732	NA	-0.0687907	0.703658	NA	0.230807	0.196256	NA	-0.118238	0.51225	NA	-0.100904	0.576348	NA	0.189609	0.290582	NA	-0.199285	0.266199	NA	-0.169582	0.345441	NA	-0.0720279	0.690385	NA	-0.128084	0.477487	NA	-0.108492
Urothelial cancer Cohort 1	-0.120596	0.565825	NA	0.109542	0.602197	NA	0.23325	0.261817	NA	-0.00218701	0.991722	NA	0.0978206	0.641802	NA	0.173016	0.408205	NA	0.0720142	0.73229	NA	-0.173265	0.407522	NA	0.160928	0.442205	NA	0.280678	0.174131	NA	0.222933	0.284101	NA	0.307435	0.134926	NA	0.201385	0.334387	NA	0.10853	0.605578	NA	0.398563	0.048446	**	0.216351	0.298925	NA	0.28955
Urothelial cancer Cohort 2	0.13233	0.0223227	**	0.0574747	0.322754	NA	0.0867265	0.135266	NA	-0.0142949	0.80588	NA	0.0237783	0.682679	NA	-0.0345796	0.552107	NA	0.0479361	0.409655	NA	0.0196064	0.736065	NA	0.0830116	0.152875	NA	0.0351207	0.5459	NA	0.0727581	0.210431	NA	0.051428	0.376351	NA	-0.0150286	0.796131	NA	-0.0082725	0.886916	NA	0.065747	0.257877	NA	6.25998e-05	0.999141	NA	-0.0469093
BRCA	0.4803	0	***	0.567803	0	***	0.756768	0	***	0.506656	0	***	0.335874	0	***	0.417044	0	***	0.544499	0	***	0.151744	5.57346e-07	***	0.581427	0	***	0.599878	0	***	0.371239	0	***	0.473092	0	***	0.377838	0	***	0.0795535	0.0089729	**	0.510756	0	***	0.363753	0	***	0.442906
COAD	0.503356	0	***	0.515592	0	***	0.665843	0	***	0.422901	0	***	0.500743	0	***	0.511427	0	***	0.497435	0	***	-0.0561856	0.232681	NA	0.436611	0	***	0.478762	0	***	0.183967	8.20365e-05	***	0.508803	0	***	0.424168	0	***	0.165755	0.000396092	***	0.522129	0	***	0.539851	0	***	0.503298
HNSC	0.309835	1.61204e-12	***	0.490886	0	***	0.568346	0	***	0.383316	0	***	0.352032	4.44089e-16	***	0.377462	0	***	0.327077	7.41629e-14	***	0.139452	0.00183139	**	0.404945	0	***	0.421873	0	***	0.23104	1.90522e-07	***	0.420593	0	***	0.326911	7.66054e-14	***	0.296962	1.41211e-11	***	0.396369	0	***	0.390143	0	***	0.502952
KIRC	0.239914	2.45905e-08	***	0.64281	0	***	0.732329	0	***	0.256882	2.17994e-09	***	0.345094	4.44089e-16	***	0.595565	0	***	0.549242	0	***	0.0757982	0.0821351	NA	0.662607	0	***	0.550568	0	***	0.342355	6.66134e-16	***	0.536286	0	***	0.363234	0	***	0.348715	0	***	0.723257	0	***	0.616358	0	***	0.641489
KIRP	0.371857	7.10578e-11	***	0.753988	0	***	0.782211	0	***	0.45751	2.22045e-16	***	0.574229	0	***	0.655059	0	***	0.767551	0	***	0.16394	0.00528785	**	0.693824	0	***	0.703955	0	***	0.367565	1.21543e-10	***	0.576609	0	***	0.580105	0	***	0.212696	0.000277377	***	0.775289	0	***	0.764385	0	***	0.851581
LIHC	0.31138	8.7639e-10	***	0.463331	0	***	0.468017	0	***	0.371298	1.42997e-13	***	0.403101	6.66134e-16	***	0.453297	0	***	0.456068	0	***	0.0641472	0.217701	NA	0.434754	0	***	0.400097	1.11022e-15	***	0.253722	7.35273e-07	***	0.405973	4.44089e-16	***	0.375537	7.17204e-14	***	0.358301	1.11333e-12	***	0.424215	0	***	0.434998	0	***	0.461902
LUAD	0.348237	4.44089e-16	***	0.51524	0	***	0.441419	0	***	0.462285	0	***	0.589951	0	***	0.527172	0	***	0.465126	0	***	0.0809733	0.0671385	NA	0.529396	0	***	0.549764	0	***	0.578191	0	***	0.493667	0	***	0.446359	0	***	0.185503	2.401e-05	***	0.575918	0	***	0.521188	0	***	0.580155
LUSC	0.261889	3.19055e-09	***	0.432187	0	***	0.450395	0	***	0.168451	0.000163853	***	0.433493	0	***	0.375658	0	***	0.213241	1.64831e-06	***	0.0457683	0.309025	NA	0.401418	0	***	0.40354	0	***	0.31029	1.56897e-12	***	0.352232	6.66134e-16	***	0.290928	3.93898e-11	***	0.145925	0.00111736	**	0.330691	4.04121e-14	***	0.381433	0	***	0.381753
PRAD	0.429953	0	***	0.818666	0	***	0.823761	0	***	0.509649	0	***	0.392814	0	***	0.697547	0	***	0.718886	0	***	0.00939863	0.836938	NA	0.77861	0	***	0.717108	0	***	0.386079	0	***	0.590456	0	***	0.585678	0	***	0.343758	7.99361e-15	***	0.500924	0	***	0.62171	0	***	0.692998
STAD	0.465158	0	***	0.526157	0	***	0.567422	0	***	0.460059	0	***	0.455322	0	***	0.514491	0	***	0.547223	0	***	0.0175195	0.73593	NA	0.598111	0	***	0.569219	0	***	0.441258	0	***	0.447895	0	***	0.21322	3.29595e-05	***	0.363218	4.48308e-13	***	0.516153	0	***	0.431606	0	***	0.241152
THCA	0.301934	4.18732e-12	***	0.500073	0	***	0.48417	0	***	0.159185	0.000329037	***	0.41566	0	***	0.45164	0	***	0.340093	3.9968e-15	***	0.0221531	0.619432	NA	0.504911	0	***	0.30328	3.32734e-12	***	0.278973	1.76274e-10	***	0.412179	0	***	0.434441	0	***	0.162665	0.000241729	***	0.425885	0	***	0.542258	0	***	0.302634
[truncated: 14 more columns]

## Sheet: FCRL4
FCRL4
DDR genes Cohort	DDRscore			UBE2T			EXO1			GEN1			BARD1			FANCD2			POLQ			DLX5			XRCC2			FANCB			PRKDC			FEN1			BRCA2			XRCC3			RAD51			FANCI			BLM
	Spearman correlation	p Value	degree of significance	Spearman correlation	p Value	degree of significance	Spearman correlation	p Value	degree of significance	Spearman correlation	p Value	degree of significance	Spearman correlation	p Value	degree of significance	Spearman correlation	p Value	degree of significance	Spearman correlation	p Value	degree of significance	Spearman correlation	p Value	degree of significance	Spearman correlation	p Value	degree of significance	Spearman correlation	p Value	degree of significance	Spearman correlation	p Value	degree of significance	Spearman correlation	p Value	degree of significance	Spearman correlation	p Value	degree of significance	Spearman correlation	p Value	degree of significance	Spearman correlation	p Value	degree of significance	Spearman correlation	p Value	degree of significance	Spearman correlation
Melanoma Cohort 1	-0.077798	0.705611	NA	0.116575	0.570632	NA	0.0397907	0.846966	NA	0.540174	0.00439111	**	0.394852	0.0459016	**	0.713847	4.22334e-05	***	0.271983	0.178903	NA	-0.00276619	0.9893	NA	0.150434	0.463234	NA	0.251104	0.215956	NA	0.257871	0.203421	NA	0.28006	0.165835	NA	0.503128	0.00879423	**	0.23206	0.253977	NA	0.263329	0.193681	NA	0.273636	0.176172	NA	0.447731
Melanoma Cohort 2	-0.0157911	0.914241	NA	-0.089957	0.538758	NA	-0.111486	0.445678	NA	0.00703337	0.961746	NA	0.165937	0.254498	NA	0.0845422	0.563565	NA	0.0531086	0.717039	NA	-0.0833341	0.569172	NA	-0.0481778	0.74236	NA	-0.0213138	0.884426	NA	-0.134599	0.356489	NA	0.00252033	0.986288	NA	0.0389014	0.790717	NA	0.161522	0.267532	NA	-0.0599128	0.682591	NA	-0.0454333	0.756574	NA	0.0868652
ccRcc	-0.123376	0.493956	NA	-0.014628	0.935604	NA	-0.0957037	0.596253	NA	-0.0178281	0.921556	NA	-0.205388	0.251527	NA	-0.189997	0.289577	NA	-0.257488	0.147997	NA	0.0321074	0.859213	NA	-0.191087	0.286766	NA	-0.152861	0.395732	NA	-0.180232	0.315531	NA	0.007317	0.967764	NA	0.0576174	0.750114	NA	-0.210677	0.239257	NA	-0.0290249	0.872613	NA	-0.234319	0.189345	NA	-0.0423265
Urothelial cancer Cohort 1	0.366677	0.0714013	NA	0.478417	0.0155564	**	0.356286	0.080444	NA	-0.0213274	0.919401	NA	0.115142	0.583649	NA	0.157487	0.452151	NA	0.588945	0.00195221	**	0.406371	0.0438238	**	0.695306	0.000114275	***	0.650697	0.000428295	***	-0.194964	0.350347	NA	-0.0142465	0.946113	NA	0.468027	0.0183032	**	-0.224907	0.279747	NA	0.297965	0.147995	NA	0.123274	0.557162	NA	0.62989
Urothelial cancer Cohort 2	-0.00258507	0.964555	NA	-0.117585	0.0425247	**	-0.0583052	0.315799	NA	0.0348494	0.549008	NA	0.0398733	0.492902	NA	0.00124353	0.982945	NA	-0.0665901	0.25181	NA	-0.0697253	0.230121	NA	-0.0611063	0.293071	NA	-0.010531	0.856341	NA	-0.142779	0.0136231	**	-0.0404454	0.486713	NA	-0.0131317	0.8214	NA	-0.0676363	0.24442	NA	-0.0375019	0.518999	NA	-0.0755795	0.19323	NA	0.0876135
BRCA	0.602626	0	***	0.63751	0	***	0.59683	0	***	0.429149	0	***	0.271469	0	***	0.41427	0	***	0.588717	0	***	0.170452	1.78966e-08	***	0.507757	0	***	0.453047	0	***	0.244083	4.44089e-16	***	0.54986	0	***	0.346116	0	***	0.201183	2.62803e-11	***	0.628166	0	***	0.458866	0	***	0.450248
COAD	0.338738	1.26343e-13	***	0.509348	0	***	0.335393	2.26485e-13	***	0.29575	1.34941e-10	***	0.289996	3.15752e-10	***	0.306147	2.76601e-11	***	0.405687	0	***	-0.0428068	0.363355	NA	0.511966	0	***	0.454813	0	***	0.345419	3.86358e-14	***	0.317942	4.24061e-12	***	0.431257	0	***	0.237361	3.201e-07	***	0.307529	2.23022e-11	***	0.404547	0	***	0.390457
HNSC	0.361921	0	***	0.573401	0	***	0.454861	0	***	0.272562	6.47509e-10	***	0.243706	3.74345e-08	***	0.422303	0	***	0.32626	8.63754e-14	***	-0.0465375	0.300467	NA	0.357917	2.22045e-16	***	0.463795	0	***	0.15809	0.000403513	***	0.503464	0	***	0.250362	1.53369e-08	***	0.534335	0	***	0.554232	0	***	0.361663	0	***	0.373371
KIRC	0.326725	1.42109e-14	***	0.812282	0	***	0.725614	0	***	0.329668	7.99361e-15	***	0.28567	2.35456e-11	***	0.677951	0	***	0.690122	0	***	0.0846015	0.0522556	NA	0.62461	0	***	0.661375	0	***	0.38116	0	***	0.60478	0	***	0.376281	0	***	0.424028	0	***	0.747504	0	***	0.574356	0	***	0.661578
KIRP	0.480174	0	***	0.768167	0	***	0.785218	0	***	0.366447	1.39597e-10	***	0.59778	0	***	0.643696	0	***	0.787313	0	***	0.314753	4.82499e-08	***	0.616427	0	***	0.661867	0	***	0.313792	5.32531e-08	***	0.602707	0	***	0.61721	0	***	0.206984	0.000406661	***	0.808702	0	***	0.734359	0	***	0.847159
LIHC	0.45313	0	***	0.717524	0	***	0.695638	0	***	0.349455	4.27147e-12	***	0.489699	0	***	0.682136	0	***	0.627307	0	***	0.364073	4.52527e-13	***	0.632115	0	***	0.610149	0	***	0.466545	0	***	0.60244	0	***	0.490499	0	***	0.732517	0	***	0.681788	0	***	0.604241	0	***	0.60511
LUAD	0.513456	0	***	0.581568	0	***	0.411158	0	***	0.419424	0	***	0.394464	0	***	0.482952	0	***	0.558932	0	***	0.0718178	0.104552	NA	0.526705	0	***	0.539641	0	***	0.31388	3.61045e-13	***	0.529855	0	***	0.43154	0	***	0.343949	1.11022e-15	***	0.530217	0	***	0.45619	0	***	0.371673
LUSC	0.325046	1.14131e-13	***	0.534307	0	***	0.351484	6.66134e-16	***	0.180966	5.04242e-05	***	0.361218	0	***	0.464013	0	***	0.274106	5.34857e-10	***	0.031986	0.477241	NA	0.372346	0	***	0.371732	0	***	0.228155	2.8014e-07	***	0.421906	0	***	0.246772	2.57169e-08	***	0.240684	5.73903e-08	***	0.380168	0	***	0.34283	3.9968e-15	***	0.351447
PRAD	0.340227	1.59872e-14	***	0.601153	0	***	0.596864	0	***	0.369635	0	***	0.251714	2.11445e-08	***	0.443863	0	***	0.611283	0	***	0.0189798	0.677668	NA	0.474594	0	***	0.451154	0	***	0.12118	0.00773639	**	0.454639	0	***	0.561263	0	***	0.259003	7.91472e-09	***	0.401604	0	***	0.52552	0	***	0.536347
STAD	0.47459	0	***	0.593964	0	***	0.514127	0	***	0.309855	9.63317e-10	***	0.336621	2.46865e-11	***	0.302913	2.3515e-09	***	0.376271	5.44009e-14	***	0.0363076	0.484493	NA	0.556082	0	***	0.446306	0	***	0.243871	1.8767e-06	***	0.406883	2.22045e-16	***	0.258827	4.00667e-07	***	0.326746	9.9502e-11	***	0.496787	0	***	0.439216	0	***	0.319387
THCA	0.402161	0	***	0.593368	0	***	0.702705	0	***	0.22671	2.61529e-07	***	0.222322	4.48846e-07	***	0.396648	0	***	0.737021	0	***	0.0613431	0.168699	NA	0.248658	1.48553e-08	***	0.250347	1.17737e-08	***	-0.0124943	0.779409	NA	0.35847	0	***	0.356053	0	***	0.104985	0.0182788	**	0.637245	0	***	0.482208	0	***	0.587517
[truncated: 14 more columns]

## Sheet: ZIC1
ZIC1
DDR genes Cohort	DDRscore			UBE2T			EXO1			GEN1			BARD1			FANCD2			POLQ			DLX5			XRCC2			FANCB			PRKDC			FEN1			BRCA2			XRCC3			RAD51			FANCI			BLM
	Spearman correlation	p Value	degree of significance	Spearman correlation	p Value	degree of significance	Spearman correlation	p Value	degree of significance	Spearman correlation	p Value	degree of significance	Spearman correlation	p Value	degree of significance	Spearman correlation	p Value	degree of significance	Spearman correlation	p Value	degree of significance	Spearman correlation	p Value	degree of significance	Spearman correlation	p Value	degree of significance	Spearman correlation	p Value	degree of significance	Spearman correlation	p Value	degree of significance	Spearman correlation	p Value	degree of significance	Spearman correlation	p Value	degree of significance	Spearman correlation	p Value	degree of significance	Spearman correlation	p Value	degree of significance	Spearman correlation	p Value	degree of significance	Spearman correlation
Melanoma Cohort 1	-0.205933	0.312839	NA	0.553474	0.00335617	**	0.559879	0.00293708	**	0.314315	0.117862	NA	0.549106	0.00367035	**	0.282927	0.161362	NA	0.378352	0.0566656	NA	0.755353	8.16945e-06	***	0.409917	0.0375462	**	0.39351	0.0467116	**	0.646787	0.000356252	***	0.403916	0.0407157	**	0.362589	0.0686921	NA	0.746787	1.17597e-05	***	0.427488	0.0293803	**	0.383914	0.0528372	NA	0.459377
Melanoma Cohort 2	0.368665	0.00914575	**	0.377602	0.00747735	**	0.368776	0.0091232	**	0.0659799	0.652402	NA	0.302417	0.0346863	**	0.237844	0.0998384	NA	0.312543	0.0287847	**	0.543388	5.46871e-05	***	0.202602	0.162675	NA	0.473212	0.000594959	***	0.337782	0.0176124	**	0.241749	0.0942326	NA	0.140407	0.335922	NA	0.0657506	0.653534	NA	0.353198	0.0127969	**	0.423216	0.00244701	**	0.391133
ccRcc	-0.0648186	0.720063	NA	0.0533287	0.768187	NA	0.0975811	0.589033	NA	-0.163855	0.362211	NA	-0.0969486	0.591461	NA	0.00997688	0.956055	NA	-0.0870969	0.629835	NA	0.177531	0.322958	NA	0.263359	0.138651	NA	-0.154907	0.389361	NA	-0.146207	0.416857	NA	-0.0256807	0.887191	NA	-0.106939	0.553627	NA	-0.0541012	0.764922	NA	0.0354565	0.844696	NA	0.00307314	0.986458	NA	-0.0879217
Urothelial cancer Cohort 1	0.334901	0.10175	NA	0.678348	0.000193839	***	0.502563	0.0104578	**	-0.0612358	0.771222	NA	0.182365	0.382939	NA	0.41113	0.0411817	**	0.72884	3.59537e-05	***	0.854742	5.34811e-08	***	0.764361	8.66977e-06	***	0.646068	0.000485382	***	0.296728	0.149767	NA	0.121808	0.561897	NA	0.675712	0.000209802	***	-0.219154	0.292554	NA	0.207538	0.319513	NA	0.337786	0.0986541	NA	0.514878
Urothelial cancer Cohort 2	0.144157	0.0127348	**	0.14018	0.015449	**	0.165094	0.0042682	**	0.117109	0.0433753	**	0.0867535	0.135144	NA	0.251472	1.11463e-05	***	0.169904	0.00326011	**	0.528883	0	***	0.228677	6.77925e-05	***	0.252801	9.97839e-06	***	0.239147	3.02389e-05	***	0.220919	0.000120435	***	0.0625672	0.281662	NA	0.0353865	0.542863	NA	0.108229	0.0620482	NA	0.111004	0.0556085	NA	0.170568
BRCA	0.134874	8.85141e-06	***	0.144764	1.818e-06	***	0.243267	4.44089e-16	***	0.290954	0	***	0.147808	1.09291e-06	***	0.202609	1.89015e-11	***	0.216556	6.60361e-13	***	0.0916812	0.00258665	**	0.257675	0	***	0.454735	0	***	0.22087	2.23155e-13	***	0.148708	9.38407e-07	***	0.1901	3.13918e-10	***	0.0687413	0.0240063	**	0.130292	1.77695e-05	***	0.180596	2.34656e-09	***	0.275692
COAD	0.0739309	0.116105	NA	-0.00366947	0.93792	NA	0.162302	0.00052459	***	0.112336	0.0167612	**	0.117548	0.0122924	**	0.073683	0.117337	NA	0.102027	0.0299164	**	0.0037024	0.937364	NA	0.170804	0.000260023	***	0.12109	0.00989044	**	0.308469	1.92495e-11	***	0.0980921	0.0368846	**	0.130396	0.0054436	**	0.0978592	0.0373371	**	0.0458047	0.330695	NA	0.149726	0.00139361	**	0.12504
HNSC	0.152365	0.000654134	***	0.241435	5.04537e-08	***	0.288626	5.44031e-11	***	0.241327	5.11747e-08	***	0.262501	2.81819e-09	***	0.3475	1.33227e-15	***	0.290244	4.20166e-11	***	-0.00308759	0.94526	NA	0.195424	1.14343e-05	***	0.217011	1.03919e-06	***	0.12364	0.0057796	**	0.224133	4.45301e-07	***	0.197864	8.83064e-06	***	0.127156	0.00452328	**	0.149701	0.000814416	***	0.228048	2.76121e-07	***	0.241746
KIRC	-0.022939	0.599293	NA	-0.0361066	0.408134	NA	0.018945	0.664349	NA	0.0788624	0.0704631	NA	0.158885	0.00025019	***	-0.0196768	0.652219	NA	-0.00836327	0.848104	NA	-0.037455	0.390841	NA	0.0324633	0.457076	NA	0.0214409	0.62336	NA	0.0695447	0.110792	NA	0.0288027	0.509398	NA	0.14037	0.00123462	**	0.0225647	0.605267	NA	-0.0135918	0.755577	NA	0.0466535	0.285052	NA	-0.0119651
KIRP	0.133692	0.0232586	**	0.335499	5.2531e-09	***	0.399295	1.89693e-12	***	0.232665	6.71595e-05	***	0.382749	1.75568e-11	***	0.257563	9.55964e-06	***	0.26889	3.67603e-06	***	0.0153367	0.795515	NA	0.410928	3.67928e-13	***	0.380772	2.27143e-11	***	0.363945	1.89951e-10	***	0.352699	7.34347e-10	***	0.373096	6.07641e-11	***	0.0963829	0.102603	NA	0.314626	4.88851e-08	***	0.415995	1.76525e-13	***	0.323155
LIHC	0.141558	0.00631099	**	0.332612	4.9307e-11	***	0.41835	0	***	0.277717	5.37318e-08	***	0.588005	0	***	0.394726	2.66454e-15	***	0.398047	1.55431e-15	***	0.0743667	0.152846	NA	0.369228	1.99396e-13	***	0.383512	1.90958e-14	***	0.421319	0	***	0.337289	2.53702e-11	***	0.368719	2.16493e-13	***	0.279317	4.47161e-08	***	0.333721	4.21627e-11	***	0.437367	0	***	0.302242
LUAD	0.177002	5.64556e-05	***	0.292084	1.57863e-11	***	0.318537	1.54543e-13	***	0.336618	4.88498e-15	***	0.348941	4.44089e-16	***	0.341007	2.22045e-15	***	0.343785	1.33227e-15	***	0.131849	0.00279732	**	0.246288	1.63794e-08	***	0.323297	6.39488e-14	***	0.271793	4.02545e-10	***	0.397192	0	***	0.330129	1.75415e-14	***	0.0829971	0.060565	NA	0.26684	8.53099e-10	***	0.373933	0	***	0.295893
LUSC	0.181892	4.60632e-05	***	0.242284	4.65724e-08	***	0.411642	0	***	0.1342	0.00274622	**	0.20687	3.3855e-06	***	0.217382	1.02028e-06	***	0.168949	0.000156584	***	0.161268	0.000310744	***	0.288263	6.02429e-11	***	0.213939	1.52135e-06	***	0.173062	0.000107144	***	0.267792	1.36132e-09	***	0.244592	3.43643e-08	***	0.143862	0.00131541	**	0.169126	0.000154069	***	0.256801	6.53794e-09	***	0.261542
PRAD	0.142005	0.00177557	**	0.345406	5.9952e-15	***	0.326614	1.91402e-13	***	0.171616	0.00015304	***	0.216158	1.66738e-06	***	0.223017	7.57777e-07	***	0.180987	6.43668e-05	***	0.0427045	0.349506	NA	0.338203	2.30926e-14	***	0.312855	2.09632e-12	***	0.288504	1.08018e-10	***	0.158539	0.000476314	***	0.142626	0.00169396	**	0.119931	0.008396	**	0.127699	0.0049884	**	0.278698	4.76767e-10	***	0.332536
STAD	0.0337424	0.515905	NA	0.11626	0.0247402	**	0.166629	0.00123816	**	0.0981127	0.058347	NA	0.149261	0.00386175	**	0.0790458	0.127536	NA	0.18088	0.000447013	***	0.130731	0.0114973	**	0.137185	0.00797436	**	0.154246	0.0028183	**	0.122508	0.017933	**	0.143614	0.00545665	**	0.0621658	0.231015	NA	0.10587	0.0409959	**	0.025946	0.617425	NA	0.148855	0.00396054	**	0.130168
THCA	0.0745015	0.0944478	NA	0.161882	0.000259252	***	0.186237	2.53463e-05	***	0.0906928	0.0416284	**	0.160052	0.000304885	***	0.115879	0.0091504	**	0.140732	0.00152173	**	-0.0339043	0.447114	NA	0.161442	0.000269602	***	0.0794348	0.0745097	NA	0.14343	0.00122959	**	0.16267	0.000241631	***	0.160861	0.000283864	***	0.000424243	0.992412	NA	0.140186	0.00158802	**	0.174659	7.95919e-05	***	0.109832
[truncated: 14 more columns]

## Sheet: LCN15
LCN15
DDR genes Cohort	DDRscore			UBE2T			EXO1			GEN1			BARD1			FANCD2			POLQ			DLX5			XRCC2			FANCB			PRKDC			FEN1			BRCA2			XRCC3			RAD51			FANCI			BLM
	Spearman correlation	p Value	degree of significance	Spearman correlation	p Value	degree of significance	Spearman correlation	p Value	degree of significance	Spearman correlation	p Value	degree of significance	Spearman correlation	p Value	degree of significance	Spearman correlation	p Value	degree of significance	Spearman correlation	p Value	degree of significance	Spearman correlation	p Value	degree of significance	Spearman correlation	p Value	degree of significance	Spearman correlation	p Value	degree of significance	Spearman correlation	p Value	degree of significance	Spearman correlation	p Value	degree of significance	Spearman correlation	p Value	degree of significance	Spearman correlation	p Value	degree of significance	Spearman correlation	p Value	degree of significance	Spearman correlation	p Value	degree of significance	Spearman correlation
Melanoma Cohort 1	0.0663396	0.747464	NA	-0.23564	0.246518	NA	-0.170375	0.405335	NA	-0.142305	0.488013	NA	-0.195252	0.339137	NA	-0.202148	0.322009	NA	-0.183279	0.370141	NA	-0.115871	0.572974	NA	-0.12862	0.531191	NA	-0.194514	0.341002	NA	-0.204717	0.315767	NA	-0.179425	0.380464	NA	-0.161223	0.431389	NA	-0.224183	0.270905	NA	-0.199113	0.329482	NA	-0.154241	0.451859	NA	-0.200998
Melanoma Cohort 2	0.390237	0.00557168	**	0.105713	0.469731	NA	0.427591	0.00218027	**	0.130795	0.370369	NA	0.210881	0.145816	NA	0.234497	0.104845	NA	0.351898	0.013154	**	-0.0981799	0.50213	NA	0.396561	0.0047883	**	0.0533797	0.715655	NA	0.178189	0.220592	NA	0.255003	0.0770105	NA	0.483082	0.0004384	***	-0.00613514	0.966628	NA	0.175268	0.228374	NA	0.150309	0.302602	NA	0.124251
ccRcc	0.400446	0.0209285	**	0.175986	0.327256	NA	0.338656	0.0538779	NA	-0.044545	0.805568	NA	0.0436799	0.809275	NA	-0.0495312	0.784291	NA	-0.0324473	0.857737	NA	0.0208328	0.908387	NA	0.297583	0.0925853	NA	-0.0167439	0.926313	NA	-0.0443799	0.806276	NA	0.468895	0.00591409	**	-0.0839566	0.642276	NA	-0.0543942	0.763685	NA	0.690115	8.84418e-06	***	0.0511325	0.777489	NA	0.12561
Urothelial cancer Cohort 1	0.159339	0.446784	NA	0.701813	9.24257e-05	***	0.180572	0.387714	NA	0.104634	0.618656	NA	0.266157	0.198444	NA	0.316913	0.122699	NA	0.587419	0.0020191	**	0.635024	0.000649002	***	0.583613	0.0021946	**	0.708984	7.26789e-05	***	-0.0257086	0.902913	NA	-0.127729	0.542888	NA	0.570318	0.00291356	**	-0.199626	0.338716	NA	0.219796	0.291108	NA	0.234323	0.259566	NA	0.437607
Urothelial cancer Cohort 2	-0.0374124	0.519997	NA	-0.012103	0.835183	NA	-0.074473	0.199849	NA	-0.066888	0.24969	NA	-0.126599	0.0288854	**	-0.0241724	0.677712	NA	-0.0452809	0.436107	NA	0.0266121	0.647278	NA	-0.0580558	0.317878	NA	-0.0549805	0.344232	NA	-0.0580856	0.317629	NA	-0.056245	0.333232	NA	-0.0884025	0.127851	NA	-0.0420745	0.469319	NA	-0.0420137	0.469963	NA	-0.037925	0.514292	NA	-0.0661116
BRCA	0.312155	0	***	0.328491	0	***	0.400137	0	***	0.285354	0	***	0.13797	5.4553e-06	***	0.249629	0	***	0.393152	0	***	0.134548	9.30869e-06	***	0.360218	0	***	0.365022	0	***	0.197674	5.85458e-11	***	0.28066	0	***	0.209897	3.37375e-12	***	0.12482	3.96452e-05	***	0.310367	0	***	0.163486	6.7443e-08	***	0.257988
COAD	0.330836	4.95604e-13	***	0.266093	8.82779e-09	***	0.292674	2.13082e-10	***	0.20741	8.55606e-06	***	0.159613	0.000650418	***	0.271491	4.27823e-09	***	0.317083	4.87521e-12	***	0.00814503	0.862745	NA	0.323214	1.78479e-12	***	0.285927	5.6942e-10	***	0.155102	0.000925997	***	0.376311	0	***	0.124377	0.0080445	**	0.255739	3.38773e-08	***	0.353667	8.43769e-15	***	0.316627	5.24869e-12	***	0.296012
HNSC	0.0711561	0.113118	NA	0.150431	0.000767225	***	0.0580686	0.196225	NA	0.0550352	0.220664	NA	0.0921307	0.0400618	**	0.0340538	0.448759	NA	0.0923919	0.0394984	**	-0.00601947	0.893515	NA	0.0875333	0.0511457	NA	0.100541	0.0249965	**	-0.00145664	0.97416	NA	0.144199	0.00126652	**	0.013154	0.769886	NA	0.109397	0.0146857	**	0.0700255	0.118974	NA	0.0391249	0.3841	NA	0.0529841
KIRC	0.26865	3.65233e-10	***	0.413669	0	***	0.368912	0	***	0.157641	0.00028011	***	0.103032	0.0179845	**	0.310613	2.98872e-13	***	0.349588	0	***	0.00225493	0.958814	NA	0.3212	4.13003e-14	***	0.28321	3.54055e-11	***	0.131832	0.00242573	**	0.334354	3.10862e-15	***	0.164847	0.000143905	***	0.1684	0.000102557	***	0.369022	0	***	0.293436	6.32516e-12	***	0.290586
KIRP	0.435123	9.76996e-15	***	0.748046	0	***	0.740105	0	***	0.453782	4.44089e-16	***	0.579687	0	***	0.699657	0	***	0.791261	0	***	0.248783	1.94632e-05	***	0.672044	0	***	0.711445	0	***	0.420518	9.05942e-14	***	0.631736	0	***	0.638351	0	***	0.203015	0.000527347	***	0.76458	0	***	0.751915	0	***	0.788539
LIHC	0.212613	3.64829e-05	***	0.0785655	0.130914	NA	0.148774	0.00407984	**	0.199121	0.000112862	***	0.125613	0.0154818	**	0.19109	0.000213562	***	0.180297	0.000483598	***	0.00403793	0.938215	NA	0.178005	0.000571895	***	0.130992	0.011555	**	0.0346508	0.505814	NA	0.120414	0.0203427	**	0.140635	0.0066643	**	0.161566	0.00179615	**	0.188902	0.00025298	***	0.155051	0.0027485	**	0.128362
LUAD	0.316429	2.27374e-13	***	0.281429	8.93492e-11	***	0.305264	1.66933e-12	***	0.384194	0	***	0.338273	3.55271e-15	***	0.380104	0	***	0.496518	0	***	0.078491	0.0759892	NA	0.342198	1.77636e-15	***	0.457736	0	***	0.242636	2.69614e-08	***	0.386564	0	***	0.329631	1.93179e-14	***	0.251937	7.45938e-09	***	0.348661	4.44089e-16	***	0.35158	2.22045e-16	***	0.545108
LUSC	0.202348	5.56689e-06	***	0.190408	1.96355e-05	***	0.0986935	0.0279612	**	0.146589	0.00105981	**	0.159174	0.000372641	***	0.242317	4.63714e-08	***	0.202417	5.52519e-06	***	0.0274636	0.541719	NA	0.201567	6.0596e-06	***	0.220847	6.78038e-07	***	0.0976191	0.029721	**	0.284675	1.06011e-10	***	0.157507	0.00042991	***	0.121964	0.00653683	**	0.138034	0.00206188	**	0.164577	0.000232156	***	0.196295
PRAD	0.396869	0	***	0.676966	0	***	0.664289	0	***	0.501074	0	***	0.268515	2.09619e-09	***	0.526851	0	***	0.593422	0	***	0.00839249	0.854188	NA	0.50335	0	***	0.495068	0	***	0.252124	2.00244e-08	***	0.537469	0	***	0.502152	0	***	0.369108	0	***	0.415076	0	***	0.504106	0	***	0.546299
STAD	0.221237	1.61782e-05	***	0.247686	1.27744e-06	***	0.28316	2.62649e-08	***	0.156457	0.00244362	**	0.159112	0.00205402	**	0.269174	1.2996e-07	***	0.309832	9.6626e-10	***	0.0351958	0.49798	NA	0.320789	2.25213e-10	***	0.31496	4.92399e-10	***	0.0972393	0.060635	NA	0.200153	9.93927e-05	***	0.113115	0.02894	**	0.210199	4.28038e-05	***	0.250514	9.56711e-07	***	0.228208	8.52687e-06	***	0.171287
THCA	0.297649	8.63487e-12	***	0.528723	0	***	0.572788	0	***	0.344205	1.77636e-15	***	0.422268	0	***	0.432965	0	***	0.484298	0	***	0.0637257	0.152728	NA	0.537932	0	***	0.378919	0	***	0.186797	2.3939e-05	***	0.57451	0	***	0.406406	0	***	0.255664	5.60207e-09	***	0.564362	0	***	0.586634	0	***	0.489018
[truncated: 14 more columns]

## Sheet: PRSS3
PRSS3
DDR genes Cohort	DDRscore			UBE2T			EXO1			GEN1			BARD1			FANCD2			POLQ			DLX5			XRCC2			FANCB			PRKDC			FEN1			BRCA2			XRCC3			RAD51			FANCI			BLM
	Spearman correlation	p Value	degree of significance	Spearman correlation	p Value	degree of significance	Spearman correlation	p Value	degree of significance	Spearman correlation	p Value	degree of significance	Spearman correlation	p Value	degree of significance	Spearman correlation	p Value	degree of significance	Spearman correlation	p Value	degree of significance	Spearman correlation	p Value	degree of significance	Spearman correlation	p Value	degree of significance	Spearman correlation	p Value	degree of significance	Spearman correlation	p Value	degree of significance	Spearman correlation	p Value	degree of significance	Spearman correlation	p Value	degree of significance	Spearman correlation	p Value	degree of significance	Spearman correlation	p Value	degree of significance	Spearman correlation	p Value	degree of significance	Spearman correlation
Melanoma Cohort 1	0.163065	0.426074	NA	-0.0371846	0.856884	NA	-0.0952073	0.643621	NA	-0.0565213	0.783894	NA	-0.0967036	0.638393	NA	-0.114406	0.577868	NA	0.00831269	0.967852	NA	0.0179173	0.930772	NA	-0.0605373	0.768935	NA	0.0346756	0.866453	NA	-0.110999	0.58932	NA	-0.0756213	0.713502	NA	-0.0825494	0.68849	NA	-0.0853192	0.678577	NA	-0.124615	0.54416	NA	-0.115027	0.575791	NA	-0.130878
Melanoma Cohort 2	-0.191669	0.187062	NA	-0.224375	0.121162	NA	-0.228695	0.113977	NA	-0.110776	0.448601	NA	-0.184378	0.204714	NA	-0.234473	0.104881	NA	-0.176422	0.225279	NA	0.0465848	0.7506	NA	-0.220079	0.128642	NA	-0.341416	0.0163573	**	-0.247276	0.08672	NA	-0.152751	0.294724	NA	-0.170774	0.240715	NA	-0.0600062	0.682122	NA	-0.224113	0.121609	NA	-0.177121	0.223415	NA	-0.241058
ccRcc	-0.18373	0.306071	NA	-0.237728	0.182801	NA	-0.198306	0.268602	NA	-0.0515079	0.775897	NA	0.0506943	0.779349	NA	0.0725295	0.688336	NA	-0.104459	0.562913	NA	0.0821073	0.649648	NA	-0.237439	0.183351	NA	-0.18133	0.312543	NA	-0.178917	0.319134	NA	-0.212232	0.235726	NA	-0.104823	0.561548	NA	0.138859	0.440903	NA	-0.123271	0.494326	NA	-0.188298	0.293992	NA	-0.11999
Urothelial cancer Cohort 1	0.00608048	0.976987	NA	-0.00841585	0.968153	NA	0.206963	0.320885	NA	0.0177017	0.93307	NA	0.280029	0.175171	NA	0.14071	0.502297	NA	0.342296	0.093956	NA	-0.0425544	0.83994	NA	0.485387	0.0139107	**	0.273086	0.186569	NA	0.0722156	0.731568	NA	0.163745	0.43415	NA	0.100854	0.631455	NA	0.338644	0.097747	NA	0.434007	0.0301846	**	0.160595	0.443163	NA	0.448055
Urothelial cancer Cohort 2	0.0247481	0.670481	NA	0.0468734	0.420126	NA	0.0349438	0.547925	NA	-0.062958	0.278661	NA	-0.064665	0.265809	NA	0.0113707	0.845025	NA	0.0127325	0.826742	NA	0.017043	0.769527	NA	-0.0371452	0.522984	NA	0.0471576	0.41731	NA	-0.00254308	0.965131	NA	0.0343393	0.554875	NA	-0.0163294	0.778922	NA	0.016401	0.777978	NA	0.078712	0.175362	NA	0.0313697	0.589623	NA	-0.038536
BRCA	0.20435	1.25955e-11	***	0.100375	0.000966442	***	0.267832	0	***	0.110848	0.000265861	***	0.140685	3.53811e-06	***	0.104111	0.000617939	***	0.173438	9.9627e-09	***	0.348906	0	***	0.227731	3.77476e-14	***	0.265555	0	***	0.205271	1.01457e-11	***	0.231763	1.28786e-14	***	0.179697	2.82352e-09	***	0.0372197	0.222072	NA	0.228108	3.41949e-14	***	0.156882	2.25482e-07	***	0.269952
COAD	0.0607728	0.19667	NA	0.104576	0.0260318	**	0.194468	3.08042e-05	***	0.117128	0.0126085	**	0.119116	0.0111721	**	0.117834	0.0120807	**	0.1833	8.71471e-05	***	0.0191451	0.684455	NA	0.131553	0.00504079	**	0.13844	0.00315089	**	0.122903	0.00883061	**	0.212425	5.0941e-06	***	0.0753652	0.109177	NA	0.10567	0.0245033	**	0.12402	0.00822869	**	0.24356	1.53085e-07	***	0.227552
HNSC	0.21296	1.66183e-06	***	0.139406	0.00183792	**	0.292779	2.79345e-11	***	0.336215	1.33227e-14	***	0.288506	5.54503e-11	***	0.254513	8.67738e-09	***	0.322341	1.76303e-13	***	0.241009	5.33419e-08	***	0.361723	0	***	0.334103	1.9984e-14	***	0.352471	4.44089e-16	***	0.136881	0.00222611	**	0.301905	6.21503e-12	***	0.137187	0.00217531	**	0.203278	4.92051e-06	***	0.317264	4.3876e-13	***	0.370539
KIRC	0.298743	2.5171e-12	***	0.458164	0	***	0.566985	0	***	0.235048	4.76838e-08	***	0.245195	1.17908e-08	***	0.401244	0	***	0.595656	0	***	-0.0962616	0.027125	**	0.483854	0	***	0.44331	0	***	0.349123	0	***	0.263738	7.78143e-10	***	0.32004	5.15143e-14	***	0.04048	0.353692	NA	0.480899	0	***	0.478753	0	***	0.45744
KIRP	0.270235	3.2721e-06	***	0.41914	1.11022e-13	***	0.410961	3.66152e-13	***	0.215311	0.000232027	***	0.266608	4.47252e-06	***	0.264449	5.37526e-06	***	0.306693	1.09235e-07	***	0.0419822	0.477905	NA	0.387566	9.30322e-12	***	0.468126	0	***	0.29827	2.5004e-07	***	0.301091	1.90027e-07	***	0.344164	1.97885e-09	***	0.0829576	0.160278	NA	0.314365	5.02108e-08	***	0.430579	1.9984e-14	***	0.273761
LIHC	0.243178	2.1429e-06	***	0.358922	1.01164e-12	***	0.475402	0	***	0.34354	1.02562e-11	***	0.501652	0	***	0.518836	0	***	0.518523	0	***	0.0250854	0.630073	NA	0.486071	0	***	0.48527	0	***	0.566378	0	***	0.435622	0	***	0.549684	0	***	0.320915	2.47457e-10	***	0.43833	0	***	0.463226	0	***	0.441424
LUAD	0.334618	7.32747e-15	***	0.362724	0	***	0.592678	0	***	0.419252	0	***	0.482509	0	***	0.48566	0	***	0.486225	0	***	0.0674648	0.127369	NA	0.451138	0	***	0.497978	0	***	0.537487	0	***	0.476061	0	***	0.512724	0	***	0.18474	2.59667e-05	***	0.576288	0	***	0.579522	0	***	0.500162
LUSC	0.288293	5.99631e-11	***	0.123917	0.00571931	**	0.264302	2.25804e-09	***	0.302552	5.85554e-12	***	0.126378	0.00482061	**	0.271253	8.18182e-10	***	0.330411	4.26326e-14	***	0.136374	0.00233633	**	0.348904	1.33227e-15	***	0.278338	2.82083e-10	***	0.251877	1.29009e-08	***	0.238041	8.07915e-08	***	0.424954	0	***	0.166758	0.000190976	***	0.334715	1.90958e-14	***	0.358995	0	***	0.381862
PRAD	0.183675	4.97938e-05	***	0.209498	3.49986e-06	***	0.233713	2.10553e-07	***	0.191331	2.34947e-05	***	0.145752	0.00133313	**	0.186124	3.92862e-05	***	0.313865	1.7657e-12	***	0.102804	0.0240001	**	0.202306	7.59243e-06	***	0.236481	1.49615e-07	***	0.0784631	0.0852872	NA	0.140646	0.00196687	**	0.438286	0	***	0.0876397	0.0545063	NA	0.178529	8.113e-05	***	0.239232	1.06096e-07	***	0.20556
STAD	0.146156	0.00467708	**	0.249456	1.06644e-06	***	0.311948	7.32713e-10	***	0.220404	1.74414e-05	***	0.26666	1.71602e-07	***	0.206197	6.01674e-05	***	0.255656	5.60422e-07	***	-0.0120466	0.816627	NA	0.391854	3.9968e-15	***	0.319906	2.53818e-10	***	0.289369	1.25474e-08	***	0.248242	1.20722e-06	***	0.321692	1.99215e-10	***	0.179851	0.000482396	***	0.25925	3.83012e-07	***	0.34155	1.20832e-11	***	0.353827
THCA	0.0187714	0.673881	NA	-0.00201912	0.963899	NA	0.105719	0.0174775	**	0.120384	0.00676011	**	0.201593	4.97156e-06	***	-0.0039665	0.929149	NA	0.023966	0.591053	NA	-0.0177494	0.690695	NA	0.254999	6.15288e-09	***	0.156665	0.000409742	***	0.0264621	0.552986	NA	0.170218	0.000121153	***	-0.0331694	0.457029	NA	0.136208	0.0021577	**	0.0730781	0.100932	NA	0.114443	0.0100567	**	0.148994
[truncated: 14 more columns]

## Sheet: CSAG1
CSAG1
DDR genes Cohort	DDRscore			UBE2T			EXO1			GEN1			BARD1			FANCD2			POLQ			DLX5			XRCC2			FANCB			PRKDC			FEN1			BRCA2			XRCC3			RAD51			FANCI			BLM
	Spearman correlation	p Value	degree of significance	Spearman correlation	p Value	degree of significance	Spearman correlation	p Value	degree of significance	Spearman correlation	p Value	degree of significance	Spearman correlation	p Value	degree of significance	Spearman correlation	p Value	degree of significance	Spearman correlation	p Value	degree of significance	Spearman correlation	p Value	degree of significance	Spearman correlation	p Value	degree of significance	Spearman correlation	p Value	degree of significance	Spearman correlation	p Value	degree of significance	Spearman correlation	p Value	degree of significance	Spearman correlation	p Value	degree of significance	Spearman correlation	p Value	degree of significance	Spearman correlation	p Value	degree of significance	Spearman correlation	p Value	degree of significance	Spearman correlation
Melanoma Cohort 1	-0.181743	0.374237	NA	0.931375	5.0564e-12	***	0.837104	9.77643e-08	***	0.639928	0.000430699	***	0.820164	2.92051e-07	***	0.695261	8.06725e-05	***	0.695226	8.07678e-05	***	0.39626	0.0450638	**	0.700776	6.69133e-05	***	0.748283	1.10461e-05	***	0.845816	5.3009e-08	***	0.819354	3.06858e-07	***	0.714725	4.09113e-05	***	0.914143	6.79341e-11	***	0.869814	7.92492e-09	***	0.799728	9.49091e-07	***	0.80171
Melanoma Cohort 2	0.316402	0.0267681	**	0.429825	0.00205428	**	0.467453	0.000708026	***	0.262078	0.0688916	NA	0.443326	0.00142128	**	0.489085	0.000362449	***	0.487221	0.000384651	***	0.082825	0.571542	NA	0.491937	0.000330716	***	0.476532	0.000537435	***	0.00820367	0.955386	NA	0.378255	0.00736666	**	0.538109	6.66772e-05	***	0.289904	0.0433253	**	0.435596	0.00175824	**	0.479927	0.000483836	***	0.325093
ccRcc	-0.201575	0.260629	NA	0.098156	0.586829	NA	-0.280382	0.114002	NA	-0.355114	0.0425652	**	-0.109822	0.542923	NA	-0.0415917	0.818237	NA	-0.322323	0.0673423	NA	0.0065223	0.971264	NA	-0.170837	0.341831	NA	-0.236385	0.18536	NA	-0.36097	0.0390345	**	-0.00229937	0.989868	NA	-0.247529	0.164881	NA	-0.0795124	0.660046	NA	0.113023	0.531154	NA	-0.280523	0.113813	NA	-0.0794397
Urothelial cancer Cohort 1	-0.0240703	0.909075	NA	0.117596	0.575598	NA	0.371983	0.0670948	NA	0.00544542	0.97939	NA	-0.0888606	0.672738	NA	0.212309	0.308263	NA	0.0551215	0.793556	NA	-0.0973226	0.643507	NA	0.214964	0.30211	NA	0.0857107	0.683741	NA	0.0431612	0.837687	NA	0.365709	0.0722098	NA	0.153979	0.462414	NA	0.0222175	0.916048	NA	0.413724	0.039795	**	0.149761	0.47491	NA	0.29285
Urothelial cancer Cohort 2	0.205762	0.000349678	***	0.149823	0.00959454	**	0.219645	0.000132098	***	0.0338576	0.560443	NA	0.072883	0.209647	NA	0.13286	0.0217869	**	0.212404	0.000221197	***	0.00954786	0.869627	NA	0.221727	0.000113538	***	0.215573	0.0001769	***	0.167565	0.00371963	**	0.240301	2.76016e-05	***	0.165212	0.00424052	**	0.063228	0.276601	NA	0.192193	0.0008531	***	0.166485	0.00395121	**	0.124678
BRCA	0.169998	1.95456e-08	***	0.124607	4.08775e-05	***	0.120229	7.58159e-05	***	0.117333	0.00011281	***	0.0374258	0.219521	NA	0.0832023	0.00626949	**	0.0892133	0.0033724	**	0.0153966	0.613588	NA	0.0562701	0.0647717	NA	0.121843	6.05237e-05	***	0.00574663	0.850515	NA	0.126879	2.94238e-05	***	0.107085	0.000428373	***	0.0237236	0.436498	NA	0.10268	0.000734705	***	0.127489	2.69136e-05	***	0.0929279
COAD	-0.102736	0.02879	**	-0.0529483	0.260752	NA	-0.026971	0.566941	NA	-0.0989472	0.0352633	**	-0.0639739	0.174071	NA	-0.0312947	0.50644	NA	-0.0903845	0.0545623	NA	0.0425647	0.366078	NA	-0.0617422	0.189611	NA	-0.0527148	0.262863	NA	-0.00639821	0.891977	NA	-0.0160005	0.734133	NA	-0.0747851	0.111938	NA	0.0168925	0.719918	NA	-0.0464339	0.324088	NA	-0.0644261	0.171041	NA	-0.058849
HNSC	-0.0562513	0.210616	NA	0.0149594	0.739379	NA	0.014413	0.748571	NA	-0.051901	0.248123	NA	-0.0308961	0.49195	NA	-0.0347867	0.43905	NA	-0.0734685	0.101849	NA	0.0221861	0.621716	NA	0.0398807	0.374974	NA	0.000739196	0.986885	NA	0.0303518	0.499612	NA	0.0195082	0.664395	NA	-0.0279693	0.533885	NA	-0.00935229	0.835249	NA	-0.00809304	0.857176	NA	-0.0158628	0.724262	NA	0.0393063
KIRC	0.115264	0.00808271	**	0.674089	0	***	0.547106	0	***	0.151754	0.00047277	***	0.280898	5.17613e-11	***	0.573931	0	***	0.405866	0	***	0.183452	2.26103e-05	***	0.557783	0	***	0.656533	0	***	0.378928	0	***	0.712616	0	***	0.243089	1.58399e-08	***	0.509336	0	***	0.675201	0	***	0.50917	0	***	0.583641
KIRP	0.148855	0.0114299	**	0.244486	2.73054e-05	***	0.220798	0.000158414	***	0.0602169	0.30849	NA	0.144946	0.0138116	**	0.195599	0.000846002	***	0.309524	8.22076e-08	***	0.12249	0.0377544	**	0.149445	0.0111038	**	0.270645	3.15757e-06	***	0.130773	0.0264748	**	0.158302	0.00710692	**	0.136124	0.0208432	**	0.000700547	0.990556	NA	0.320818	2.56677e-08	***	0.305255	1.26058e-07	***	0.211264
LIHC	0.222029	1.5878e-05	***	0.244105	1.95435e-06	***	0.359287	9.56124e-13	***	0.212193	3.78293e-05	***	0.227698	9.45433e-06	***	0.357381	1.2832e-12	***	0.310483	9.84853e-10	***	0.0960543	0.064578	NA	0.243931	1.98848e-06	***	0.315114	5.3694e-10	***	0.285857	2.08509e-08	***	0.262662	2.85829e-07	***	0.271464	1.08918e-07	***	0.348739	4.7542e-12	***	0.402361	6.66134e-16	***	0.340444	1.61029e-11	***	0.260593
LUAD	0.230271	1.37419e-07	***	0.261931	1.76891e-09	***	0.309281	8.22453e-13	***	0.269649	5.58239e-10	***	0.287659	3.27149e-11	***	0.310113	7.0921e-13	***	0.247274	1.42984e-08	***	0.0509659	0.249668	NA	0.231142	1.22877e-07	***	0.287534	3.33884e-11	***	0.277617	1.63226e-10	***	0.38019	0	***	0.238382	4.76955e-08	***	0.171961	9.2035e-05	***	0.364955	0	***	0.357351	0	***	0.295535
LUSC	0.0482078	0.283921	NA	0.107406	0.0167143	**	0.0940989	0.0361671	**	-0.0222194	0.621546	NA	0.0814163	0.0700386	NA	0.0509506	0.257384	NA	0.00940986	0.834414	NA	0.131091	0.00344681	**	0.0192122	0.6695	NA	0.0814967	0.0697616	NA	0.104823	0.0195398	**	0.0951789	0.0340735	**	0.0322073	0.474197	NA	0.103928	0.0206117	**	0.171819	0.000120274	***	0.057742	0.199212	NA	0.0702286
PRAD	0.119141	0.00883923	**	0.270418	1.59695e-09	***	0.349624	2.66454e-15	***	0.25526	1.31601e-08	***	0.0838227	0.0659529	NA	0.246767	4.04914e-08	***	0.328342	1.40332e-13	***	0.00801431	0.86069	NA	0.258484	8.49708e-09	***	0.191342	2.34687e-05	***	0.0225143	0.621964	NA	0.168437	0.000203265	***	0.047649	0.296492	NA	0.1439	0.00153727	**	0.18113	6.34945e-05	***	0.341151	1.33227e-14	***	0.404196
STAD	0.198892	0.000110156	***	0.220754	1.6899e-05	***	0.188807	0.00024516	***	0.151988	0.00325439	**	0.110042	0.0336216	**	0.227752	8.8971e-06	***	0.249615	1.04919e-06	***	0.0362866	0.484746	NA	0.337083	2.31015e-11	***	0.282065	2.98639e-08	***	0.125305	0.0154579	**	0.233956	4.95184e-06	***	0.05935	0.252873	NA	0.200877	9.36656e-05	***	0.185042	0.000327109	***	0.254089	6.60415e-07	***	0.141631
THCA	0.0147189	0.741426	NA	-0.0258504	0.562202	NA	0.0766666	0.0852269	NA	0.158253	0.000356982	***	0.174201	8.31563e-05	***	0.0680476	0.126721	NA	0.0762453	0.0869617	NA	-0.0104662	0.814502	NA	0.166507	0.000170742	***	0.143912	0.00118319	**	0.0315827	0.478851	NA	0.0748017	0.0931235	NA	0.04228	0.343031	NA	0.169273	0.000132309	***	0.0341401	0.443959	NA	0.104813	0.0184715	**	0.146179
[truncated: 14 more columns]
