# Supplementary material for: A score of DNA damage repair pathway with the predictive ability for chemotherapy and immunotherapy is strongly associated with immune signaling pathway in pan-cancer
Source: Front Immunol. 2022 Aug 23;13:943090. doi: 10.3389/fimmu.2022.943090 (PMC9445361; doi:10.3389/fimmu.2022.943090)
Supplement: Supplementary file 19 [file Table_10.xlsx]

## Sheet: BRCA
TABLE S10: The relative proportion of 20 immune cell subtypes across the normal, all tumor tissue, and TR-DDR high- and low-group.
Cancer	Immune cell subtypes	Cell type	Mean Relative proportion (%)				p-val of high vs low
			Normal tissue	Tumor tissue	TR-DDR high	TR-DDR low
BRCA	B cells naive	B cells	0.112444	0.0712995	0.0603545	0.0848288	9.14487e-07
BRCA	B cells memory	B cells	0.000594997	0.00234117	0.00248382	0.00208854	0.708027
BRCA	Plasma cells	B cells	0.072125	0.0342104	0.0335756	0.0361606	0.37288
BRCA	T cells CD8	T cells	0.107239	0.0944061	0.0996374	0.0937993	0.32513
BRCA	T cells CD4 naive	T cells	0	0.00046788	0.000391742	0.000498163	0.479873
BRCA	T cells CD4 memory resting	T cells	0.151805	0.114963	0.105907	0.128847	8.97187e-05
BRCA	T cells CD4 memory activated	T cells	0.0015867	0.0163519	0.0295658	0.00657863	1.93719e-23
BRCA	T cells follicular helper	T cells	0.0279938	0.0465465	0.0542802	0.0387339	2.33999e-11
BRCA	T cells regulatory Tregs	T cells	0.00644633	0.0347856	0.0362689	0.0304368	0.00352446
BRCA	T cells gamma delta	T cells	0.00794726	0.00994519	0.0091179	0.00876142	0.699948
BRCA	NK cells resting	NK cells	0.00638869	0.00529765	0.00706535	0.00456186	7.635e-05
BRCA	NK cells activated	NK cells	0.0175992	0.0100239	0.0103381	0.01035	0.201804
BRCA	Monocytes	Macrophages	0.0120359	0.00944685	0.00503585	0.0138465	1.64457e-07
BRCA	Macrophages M0	Macrophages	0.0481269	0.196723	0.224027	0.160658	1.06871e-08
BRCA	Macrophages M1	Macrophages	0.0366212	0.0856943	0.0982243	0.0769703	8.5723e-09
BRCA	Macrophages M2	Macrophages	0.265371	0.15617	0.143293	0.158793	0.00383022
BRCA	Dendritic cells resting	DC cells	0.0312237	0.0254331	0.0175103	0.0368854	8.96665e-11
BRCA	Dendritic cells activated	DC cells	0.0067767	0.00651823	0.00856849	0.00379309	0.00493611
BRCA	Mast cells resting	Mast cells	0.0748607	0.07558	0.0502022	0.0995466	1.26061e-26
BRCA	Mast cells activated	Mast cells	0.00843007	0.00172687	0.00221956	0.00163733	0.525721
BRCA	Eosinophils	Phils	2.17872e-05	8.1824e-05	4.89057e-05	0.000161557	0.135387
BRCA	Neutrophils	Phils	0.00436087	0.00198695	0.0018838	0.00206328	0.920186

## Sheet: COAD
Cancer	Immune cell subtypes	Cell type	Mean Relative proportion (%)				p-val of high vs low
			Normal tissue	Tumor tissue	TR-DDR high	TR-DDR low
COAD	B cells naive	B cells	0.0868793	0.070311	0.0615468	0.077179	0.139886
COAD	B cells memory	B cells	0.00842116	0.00179277	0.000569501	0.00236888	0.525041
COAD	Plasma cells	B cells	0.0718097	0.0272703	0.0271294	0.0282493	0.932535
COAD	T cells CD8	T cells	0.123295	0.0942986	0.108957	0.0744176	0.00645941
COAD	T cells CD4 naive	T cells	0	0.00170829	0.00300363	0.00155223	0.698271
COAD	T cells CD4 memory resting	T cells	0.159447	0.113324	0.118898	0.111952	0.504924
COAD	T cells CD4 memory activated	T cells	0.00551361	0.0522032	0.0623734	0.037846	0.00833572
COAD	T cells follicular helper	T cells	0.0313497	0.0302097	0.0357537	0.0256394	0.0136003
COAD	T cells regulatory Tregs	T cells	0.0471587	0.0405611	0.0299305	0.0452645	0.00141505
COAD	T cells gamma delta	T cells	0.00116077	0.00225235	0.00329014	0.00278993	0.725132
COAD	NK cells resting	NK cells	0.00248716	0.0204282	0.026613	0.0144752	0.00376186
COAD	NK cells activated	NK cells	0.0175086	0.0124229	0.0170218	0.00734985	0.0544608
COAD	Monocytes	Macrophages	0.00877938	0.00266171	0.00250656	0.00343046	0.639991
COAD	Macrophages M0	Macrophages	0.0262092	0.238686	0.193455	0.290062	0.000427701
COAD	Macrophages M1	Macrophages	0.0337789	0.0689389	0.0761033	0.0633301	0.0678835
COAD	Macrophages M2	Macrophages	0.190589	0.125458	0.124516	0.120751	0.56393
COAD	Dendritic cells resting	DC cells	0.0539735	0.019711	0.0200263	0.0204628	0.615814
COAD	Dendritic cells activated	DC cells	0.00329326	0.00399514	0.00552979	0.00147529	0.00854412
COAD	Mast cells resting	Mast cells	0.109834	0.0181311	0.0194789	0.0191216	0.405797
COAD	Mast cells activated	Mast cells	0.00619847	0.0407172	0.0430532	0.0429152	0.774039
COAD	Eosinophils	Phils	0.00906042	0.00298375	0.00340139	0.00318729	0.691837
COAD	Neutrophils	Phils	0.00325314	0.0119345	0.016842	0.00618045	0.0216563

## Sheet: HNSC
Cancer	Immune cell subtypes	Cell type	Mean Relative proportion (%)				p-val of high vs low
			Normal tissue	Tumor tissue	TR-DDR high	TR-DDR low
HNSC	B cells naive	B cells	0.0894683	0.039035	0.0363263	0.0352213	0.506971
HNSC	B cells memory	B cells	0.00210927	0.00312014	0.00393697	0.00162317	0.909243
HNSC	Plasma cells	B cells	0.106908	0.0492235	0.0490533	0.0393252	0.0107046
HNSC	T cells CD8	T cells	0.126462	0.0965426	0.108926	0.0849444	0.0170774
HNSC	T cells CD4 naive	T cells	0	0.00283846	0.00333317	0.002547	0.45777
HNSC	T cells CD4 memory resting	T cells	0.0979693	0.0808692	0.0787889	0.0772675	0.926796
HNSC	T cells CD4 memory activated	T cells	0.0467912	0.046666	0.0598072	0.0359154	9.18087e-06
HNSC	T cells follicular helper	T cells	0.0479742	0.0369098	0.0396417	0.0366129	0.802617
HNSC	T cells regulatory Tregs	T cells	0.0356347	0.0285878	0.0287766	0.0277797	0.300159
HNSC	T cells gamma delta	T cells	0.00584995	0.00217904	0.000981297	0.00222083	0.0567752
HNSC	NK cells resting	NK cells	0.00851393	0.0275935	0.0301581	0.0227194	0.0736167
HNSC	NK cells activated	NK cells	0.0152563	0.0148892	0.0145624	0.0167072	0.0891833
HNSC	Monocytes	Macrophages	0.0160077	0.00288223	0.00331813	0.0022719	0.332451
HNSC	Macrophages M0	Macrophages	0.0582787	0.237665	0.222194	0.265516	0.0142285
HNSC	Macrophages M1	Macrophages	0.0750496	0.0940655	0.0979345	0.0943128	0.468051
HNSC	Macrophages M2	Macrophages	0.0978302	0.101461	0.0972849	0.105865	0.149353
HNSC	Dendritic cells resting	DC cells	0.0788176	0.0432385	0.0387472	0.0536458	0.000739994
HNSC	Dendritic cells activated	DC cells	0.0248301	0.0327266	0.032133	0.0308694	0.137852
HNSC	Mast cells resting	Mast cells	0.0510676	0.0264223	0.0269162	0.0326086	0.286817
HNSC	Mast cells activated	Mast cells	0.00667412	0.0242903	0.0199214	0.0236165	0.601076
HNSC	Eosinophils	Phils	0.00121102	0.000587942	0.000442691	0.000456985	0.823779
HNSC	Neutrophils	Phils	0.00729578	0.00820671	0.0068161	0.00795302	0.019878

## Sheet: KIRC
Cancer	Immune cell subtypes	Cell type	Mean Relative proportion (%)				p-val of high vs low
			Normal tissue	Tumor tissue	TR-DDR high	TR-DDR low
KIRC	B cells naive	B cells	0.1313	0.038334	0.0346796	0.0468941	0.0201839
KIRC	B cells memory	B cells	0	0.000735843	0.000880776	3.57758e-05	0.0860708
KIRC	Plasma cells	B cells	0.0498113	0.0191119	0.0235082	0.0168101	0.32067
KIRC	T cells CD8	T cells	0.0961459	0.23781	0.284053	0.202245	8.99581e-05
KIRC	T cells CD4 naive	T cells	0	5.00875e-05	0	0.000114449	0.321077
KIRC	T cells CD4 memory resting	T cells	0.229422	0.128127	0.107486	0.147053	0.000122787
KIRC	T cells CD4 memory activated	T cells	0.00969148	0.0104425	0.0159763	0.00636751	0.0001366
KIRC	T cells follicular helper	T cells	0.00123873	0.0180474	0.0268191	0.0085199	2.23864e-13
KIRC	T cells regulatory Tregs	T cells	0.00968644	0.0314052	0.0404928	0.019696	2.42201e-11
KIRC	T cells gamma delta	T cells	0.00632186	0.0159331	0.0193312	0.0153445	0.09252
KIRC	NK cells resting	NK cells	0.00535998	0.01357	0.00530098	0.0200939	1.24405e-05
KIRC	NK cells activated	NK cells	0.0217855	0.0273016	0.0288264	0.0285398	0.578995
KIRC	Monocytes	Macrophages	0.0672319	0.0495514	0.0366084	0.0617207	6.61415e-05
KIRC	Macrophages M0	Macrophages	0.00182568	0.0487189	0.0547209	0.0301575	0.00341206
KIRC	Macrophages M1	Macrophages	0.0491552	0.0849428	0.0820852	0.0910571	0.157078
KIRC	Macrophages M2	Macrophages	0.157597	0.206532	0.186968	0.219795	0.00272832
KIRC	Dendritic cells resting	DC cells	0.0808462	0.014057	0.0117053	0.0146946	0.0406379
KIRC	Dendritic cells activated	DC cells	0.00234886	0.00153525	0.000484182	0.00195346	0.000316863
KIRC	Mast cells resting	Mast cells	0.0736474	0.0443883	0.0293208	0.0604298	6.62763e-13
KIRC	Mast cells activated	Mast cells	0	0.00247402	0.00296608	0.00175461	0.824556
KIRC	Eosinophils	Phils	0.00111554	0.000188111	0.000241711	0.000121684	0.534462
KIRC	Neutrophils	Phils	0.00546946	0.00674291	0.00754542	0.00660218	0.591815

## Sheet: KIRP
Cancer	Immune cell subtypes	Cell type	Mean Relative proportion (%)				p-val of high vs low
			Normal tissue	Tumor tissue	TR-DDR high	TR-DDR low
KIRP	B cells naive	B cells	0.133247	0.0317902	0.0356988	0.0324946	0.768129
KIRP	B cells memory	B cells	0	0.00773996	0.0110543	0.00436512	0.816133
KIRP	Plasma cells	B cells	0.0794606	0.0275024	0.0277372	0.0256793	0.514875
KIRP	T cells CD8	T cells	0.1037	0.107788	0.120771	0.102474	0.63664
KIRP	T cells CD4 naive	T cells	0	0.000237467	0	0	Na
KIRP	T cells CD4 memory resting	T cells	0.194875	0.142009	0.141213	0.155083	0.49279
KIRP	T cells CD4 memory activated	T cells	0.00125867	0.00308874	0.0071158	0.00145488	0.257399
KIRP	T cells follicular helper	T cells	0.0098816	0.0084702	0.0154071	0.00330576	0.000777188
KIRP	T cells regulatory Tregs	T cells	0.0437757	0.0356432	0.0453194	0.029419	0.00668849
KIRP	T cells gamma delta	T cells	0.00136769	0.00581069	0.00889526	0.0041443	0.528782
KIRP	NK cells resting	NK cells	0	0.00200715	0.00326273	0.000862022	0.493231
KIRP	NK cells activated	NK cells	0.0429936	0.0295735	0.0323305	0.0272583	0.182072
KIRP	Monocytes	Macrophages	0.043753	0.0233166	0.0270469	0.0164186	0.0281205
KIRP	Macrophages M0	Macrophages	0.0394839	0.124723	0.101147	0.12935	0.240564
KIRP	Macrophages M1	Macrophages	0.0390982	0.0241047	0.0369614	0.0152728	0.0024129
KIRP	Macrophages M2	Macrophages	0.111219	0.315823	0.258897	0.352464	0.00380493
KIRP	Dendritic cells resting	DC cells	0.0612953	0.0177557	0.0236858	0.0106128	0.121909
KIRP	Dendritic cells activated	DC cells	0.000941967	0.0013586	0.00286652	0.000555782	0.265874
KIRP	Mast cells resting	Mast cells	0.0836884	0.0786515	0.0879672	0.0751408	0.0789024
KIRP	Mast cells activated	Mast cells	0.00264954	0.00276999	0.00234294	0.00424804	0.182989
KIRP	Eosinophils	Phils	0	0.000477409	0.00116818	0	0.00379264
KIRP	Neutrophils	Phils	0.00731116	0.00935941	0.0091133	0.00939681	0.634361

## Sheet: LIHC
Cancer	Immune cell subtypes	Cell type	Mean Relative proportion (%)				p-val of high vs low
			Normal tissue	Tumor tissue	TR-DDR high	TR-DDR low
LIHC	B cells naive	B cells	0.0788859	0.0537707	0.0358961	0.0744854	0.0276639
LIHC	B cells memory	B cells	0	0.00200227	0.00018276	0.00317398	0.299689
LIHC	Plasma cells	B cells	0.0397425	0.0236052	0.0309204	0.0218607	0.969888
LIHC	T cells CD8	T cells	0.143268	0.140578	0.191156	0.120992	0.119622
LIHC	T cells CD4 naive	T cells	0	0.0014666	0	0	Na
LIHC	T cells CD4 memory resting	T cells	0.146981	0.103588	0.0630554	0.157052	0.000347306
LIHC	T cells CD4 memory activated	T cells	0.00167123	0.0136029	0.0293779	0.00541697	0.000256502
LIHC	T cells follicular helper	T cells	0.0215708	0.0260709	0.0443657	0.0163417	0.000987536
LIHC	T cells regulatory Tregs	T cells	0.0332158	0.0672857	0.063274	0.0621893	0.653993
LIHC	T cells gamma delta	T cells	0.00938556	0.00879661	0.00643001	0.0125286	0.85976
LIHC	NK cells resting	NK cells	0.00415016	0.00237864	0.00184958	0.0004301	0.535486
LIHC	NK cells activated	NK cells	0.0365316	0.0426952	0.034578	0.0490411	0.174316
LIHC	Monocytes	Macrophages	0.0455497	0.0120341	0.00903678	0.0121264	0.789995
LIHC	Macrophages M0	Macrophages	0.0409865	0.211952	0.22048	0.184677	0.618407
LIHC	Macrophages M1	Macrophages	0.129625	0.0761365	0.0816634	0.0528234	0.00855496
LIHC	Macrophages M2	Macrophages	0.210676	0.134109	0.122869	0.147738	0.368971
LIHC	Dendritic cells resting	DC cells	0.0251588	0.0336341	0.0295784	0.0294678	0.450078
LIHC	Dendritic cells activated	DC cells	0	0.00141323	0	0.00423969	0.0807593
LIHC	Mast cells resting	Mast cells	0.023498	0.0393264	0.0269845	0.0414042	0.0267257
LIHC	Mast cells activated	Mast cells	0.00755627	0.00192007	0.00408005	0.00168016	1
LIHC	Eosinophils	Phils	0	5.63532e-05	0	0	Na
LIHC	Neutrophils	Phils	0.00154706	0.00357729	0.00422207	0.0023322	0.531855

## Sheet: LUAD
Cancer	Immune cell subtypes	Cell type	Mean Relative proportion (%)				p-val of high vs low
			Normal tissue	Tumor tissue	TR-DDR high	TR-DDR low
LUAD	B cells naive	B cells	0.0497338	0.0823818	0.0842217	0.0867416	0.213092
LUAD	B cells memory	B cells	0.00183505	0.00534026	0.00294979	0.00761568	0.428652
LUAD	Plasma cells	B cells	0.0126605	0.0915049	0.0937655	0.0924028	0.953527
LUAD	T cells CD8	T cells	0.0818059	0.0951228	0.115873	0.0772834	3.24876e-07
LUAD	T cells CD4 naive	T cells	0	3.23794e-05	9.69359e-05	0	0.321881
LUAD	T cells CD4 memory resting	T cells	0.151554	0.104901	0.081454	0.131599	6.86763e-12
LUAD	T cells CD4 memory activated	T cells	0.00870526	0.0302195	0.049909	0.0105014	8.07877e-24
LUAD	T cells follicular helper	T cells	0.00451672	0.0302468	0.0338365	0.0294513	0.343909
LUAD	T cells regulatory Tregs	T cells	0.00276171	0.0316884	0.0297676	0.0327454	0.357297
LUAD	T cells gamma delta	T cells	0.000651027	0.00302063	0.00334741	0.002453	0.168564
LUAD	NK cells resting	NK cells	0.032589	0.00791889	0.0128651	0.00373525	7.31451e-08
LUAD	NK cells activated	NK cells	0.0160782	0.0164121	0.0153685	0.0191789	0.00146265
LUAD	Monocytes	Macrophages	0.0529025	0.0153663	0.0102713	0.0234882	3.64923e-08
LUAD	Macrophages M0	Macrophages	0.173862	0.145076	0.163336	0.104079	6.78766e-10
LUAD	Macrophages M1	Macrophages	0.032568	0.0611248	0.0757817	0.0426162	1.10594e-12
LUAD	Macrophages M2	Macrophages	0.196198	0.141802	0.122512	0.150601	0.000658792
LUAD	Dendritic cells resting	DC cells	0.0218522	0.0523113	0.02967	0.0822616	7.89207e-15
LUAD	Dendritic cells activated	DC cells	0.0289687	0.022018	0.0239353	0.0242602	0.000704169
LUAD	Mast cells resting	Mast cells	0.0896464	0.052265	0.038856	0.0700022	3.03839e-14
LUAD	Mast cells activated	Mast cells	0.00514342	0.00270566	0.00383157	0.000793561	0.0315725
LUAD	Eosinophils	Phils	0.00949517	0.000518231	0.000326767	0.000754751	0.444748
LUAD	Neutrophils	Phils	0.0264729	0.00802209	0.00802391	0.00743481	0.146975

## Sheet: LUSC
Cancer	Immune cell subtypes	Cell type	Mean Relative proportion (%)				p-val of high vs low
			Normal tissue	Tumor tissue	TR-DDR high	TR-DDR low
LUSC	B cells naive	B cells	0.0665286	0.0878741	0.0903428	0.0873238	0.56143
LUSC	B cells memory	B cells	0.00521699	0.0025827	0.0026355	0.00157274	0.397708
LUSC	Plasma cells	B cells	0.0258801	0.0939287	0.0998783	0.0929178	0.548235
LUSC	T cells CD8	T cells	0.0999925	0.100144	0.104781	0.0841123	0.00988824
LUSC	T cells CD4 naive	T cells	0.000667711	0.000658727	0.00104457	0	0.0454987
LUSC	T cells CD4 memory resting	T cells	0.15134	0.0807735	0.0748356	0.0932548	0.00361483
LUSC	T cells CD4 memory activated	T cells	0.0110434	0.0388939	0.0429564	0.0289609	0.00523314
LUSC	T cells follicular helper	T cells	0.00486425	0.0330155	0.0341459	0.0286128	0.0646939
LUSC	T cells regulatory Tregs	T cells	0.00299234	0.019393	0.0195969	0.0181359	0.295579
LUSC	T cells gamma delta	T cells	4.34698e-05	0.00295093	0.00190074	0.00362876	0.385213
LUSC	NK cells resting	NK cells	0.0315961	0.0157067	0.0190911	0.0126831	0.052001
LUSC	NK cells activated	NK cells	0.0129001	0.0127891	0.0122676	0.0114534	0.672603
LUSC	Monocytes	Macrophages	0.0566651	0.00458493	0.00323312	0.00591069	0.301239
LUSC	Macrophages M0	Macrophages	0.149905	0.195431	0.200291	0.199035	0.600498
LUSC	Macrophages M1	Macrophages	0.0324086	0.0740055	0.0745718	0.0693933	0.249796
LUSC	Macrophages M2	Macrophages	0.175316	0.126139	0.116019	0.145623	2.43063e-05
LUSC	Dendritic cells resting	DC cells	0.0110173	0.0306464	0.0257931	0.0358052	0.0280744
LUSC	Dendritic cells activated	DC cells	0.0322794	0.018956	0.020168	0.0156199	0.382993
LUSC	Mast cells resting	Mast cells	0.0693508	0.0360564	0.0346586	0.0371667	0.204518
LUSC	Mast cells activated	Mast cells	0.0175676	0.0119997	0.0127822	0.00854468	0.714894
LUSC	Eosinophils	Phils	0.00558739	0.000634858	0.000612401	0.000808303	0.492144
LUSC	Neutrophils	Phils	0.0368381	0.012835	0.00839362	0.0194369	3.54406e-08

## Sheet: PRAD
Cancer	Immune cell subtypes	Cell type	Mean Relative proportion (%)				p-val of high vs low
			Normal tissue	Tumor tissue	TR-DDR high	TR-DDR low
PRAD	B cells naive	B cells	0.0909515	0.0929042	0.101215	0.0848583	0.429169
PRAD	B cells memory	B cells	0.0085933	0.00650427	0.00996647	0.00696085	0.763183
PRAD	Plasma cells	B cells	0.0637315	0.0681841	0.0467727	0.0942138	0.00953777
PRAD	T cells CD8	T cells	0.110327	0.124659	0.132468	0.123438	0.400435
PRAD	T cells CD4 naive	T cells	0	0	0	0	Na
PRAD	T cells CD4 memory resting	T cells	0.221836	0.187928	0.176333	0.191051	0.423885
PRAD	T cells CD4 memory activated	T cells	0.00224583	0.00733649	0.0125935	0.00368919	0.0753881
PRAD	T cells follicular helper	T cells	0.0474998	0.0485713	0.0503538	0.0441455	0.349847
PRAD	T cells regulatory Tregs	T cells	0.0128901	0.0353055	0.043038	0.0206566	0.00251745
PRAD	T cells gamma delta	T cells	0.00554576	0.00286088	0.00243121	0.00235102	0.577308
PRAD	NK cells resting	NK cells	0.00149774	0.000707136	0.000509216	0.000569817	0.724878
PRAD	NK cells activated	NK cells	0.0255657	0.0317194	0.023813	0.0368114	0.0218841
PRAD	Monocytes	Macrophages	0.0295086	0.0100698	0.00848794	0.0108481	0.23365
PRAD	Macrophages M0	Macrophages	0.0191537	0.0908504	0.109375	0.0840458	0.0868292
PRAD	Macrophages M1	Macrophages	0.0675792	0.0679842	0.0758725	0.0592336	0.0583499
PRAD	Macrophages M2	Macrophages	0.0785981	0.0895924	0.108581	0.0809615	0.209982
PRAD	Dendritic cells resting	DC cells	0.0571084	0.0317737	0.0281428	0.0351326	0.408961
PRAD	Dendritic cells activated	DC cells	0.00116683	0.00583589	0.00328791	0.00513918	0.303969
PRAD	Mast cells resting	Mast cells	0.144484	0.0948472	0.0664956	0.111996	0.0152382
PRAD	Mast cells activated	Mast cells	0.000757511	0.00140358	0.000203214	0.00260341	0.337934
PRAD	Eosinophils	Phils	0.000350371	0.000150756	0	0.000153033	0.324992
PRAD	Neutrophils	Phils	0.010609	0.000811346	6.04853e-05	0.00114149	0.185892

## Sheet: STAD
Cancer	Immune cell subtypes	Cell type	Mean Relative proportion (%)				p-val of high vs low
			Normal tissue	Tumor tissue	TR-DDR high	TR-DDR low
STAD	B cells naive	B cells	0.0575786	0.107081	0.10396	0.109086	0.459131
STAD	B cells memory	B cells	0.0306079	0.018375	0.00975045	0.0175307	0.247069
STAD	Plasma cells	B cells	0.144666	0.0474494	0.0563199	0.037245	0.00239383
STAD	T cells CD8	T cells	0.158012	0.119913	0.109927	0.121644	0.110125
STAD	T cells CD4 naive	T cells	0	0.000494962	0	0.00149239	0.155724
STAD	T cells CD4 memory resting	T cells	0.197166	0.141199	0.125606	0.166546	0.000719697
STAD	T cells CD4 memory activated	T cells	0.0112001	0.0435598	0.0624499	0.0180411	4.52007e-05
STAD	T cells follicular helper	T cells	0.0411151	0.0312067	0.038175	0.0199884	7.57752e-06
STAD	T cells regulatory Tregs	T cells	0.0639036	0.0633477	0.052992	0.0751485	0.00076789
STAD	T cells gamma delta	T cells	0.00443771	0.00122516	0.000291167	0.00157473	0.832205
STAD	NK cells resting	NK cells	0.00382782	0.0115586	0.0153816	0.00458999	8.4553e-05
STAD	NK cells activated	NK cells	0.0104646	0.0159407	0.0132965	0.0184959	0.0591476
STAD	Monocytes	Macrophages	0.0176077	0.00585164	0.0031327	0.00973329	3.09496e-05
STAD	Macrophages M0	Macrophages	0.0189919	0.113342	0.150981	0.0890079	0.000157489
STAD	Macrophages M1	Macrophages	0.0268949	0.0631628	0.0704724	0.0537393	0.0106505
STAD	Macrophages M2	Macrophages	0.0796068	0.102924	0.0890947	0.123156	0.000781186
STAD	Dendritic cells resting	DC cells	0.0198219	0.0218584	0.0156413	0.0298659	0.000824063
STAD	Dendritic cells activated	DC cells	0.00995448	0.015858	0.0168022	0.0123206	0.205962
STAD	Mast cells resting	Mast cells	0.0758456	0.0375065	0.0256522	0.0578663	6.01628e-06
STAD	Mast cells activated	Mast cells	0.0112141	0.0243166	0.0246673	0.0196472	0.109617
STAD	Eosinophils	Phils	0	0.000929981	0.000403746	0.00179681	0.686891
STAD	Neutrophils	Phils	0.0170822	0.0128994	0.015003	0.0114838	0.0502762

[truncated: 1 more sheets: THCA]
